# Supplementary material for: (S)-2-(1-Methyl­indolin-2-yl)-1,3-diphenyl­propan-2-ol
Source: Acta Crystallogr Sect E Struct Rep Online. 2011 May 25;67(Pt 6):o1515. doi: 10.1107/S1600536811019143 (PMC3120338; doi:10.1107/S1600536811019143)
Supplement: Supplementary file 2 [file e-67-o1515-Isup2.hkl]

# 
# h,k,l, Fc-squared, Fo-squared, sigma(Fo-squared) and status flag 
# 
data_I
_shelx_title '  P212121 1681 Friedel pairs merged' 
_shelx_refln_list_code          4 
_shelx_F_calc_maximum      116.79 
_exptl_crystal_F_000       736.00 
_reflns_d_resolution_high  0.7701 
 
loop_ 
 _symmetry_equiv_pos_as_xyz 
 'x, y, z' 
 '-x+1/2, -y, z+1/2' 
 'x+1/2, -y+1/2, -z' 
 '-x, y+1/2, -z+1/2' 
 
_cell_length_a     9.8501 
_cell_length_b    12.0880 
_cell_length_c    15.4883 
_cell_angle_alpha  90.000 
_cell_angle_beta   90.000 
_cell_angle_gamma  90.000 
 
_shelx_F_squared_multiplier     1.000 
 
loop_ 
 _refln_index_h 
 _refln_index_k 
 _refln_index_l 
 _refln_F_squared_calc 
 _refln_F_squared_meas 
 _refln_F_squared_sigma 
 _refln_observed_status 
   2   0   0      327.82      353.54     15.61 o 
   4   0   0       96.12      116.09      5.43 o 
   6   0   0     1154.55     1359.14     98.11 o 
   8   0   0       50.88       61.22      3.57 o 
  10   0   0      202.27      189.01      8.68 o 
  12   0   0       32.68       22.52      4.61 o 
   1   1   0     6060.40     5976.95    313.01 o 
   2   1   0      949.03      939.29     23.58 o 
   3   1   0      614.04      597.28     15.17 o 
   4   1   0     2259.89     2524.09     68.87 o 
   5   1   0      611.55      599.24     15.37 o 
   6   1   0      163.54      165.95      4.79 o 
   7   1   0      180.86      203.01      7.20 o 
   8   1   0     1800.10     2073.09     76.73 o 
   9   1   0      110.38      110.12      3.94 o 
  10   1   0        3.33        3.51      1.12 o 
  11   1   0       32.34       26.44      6.20 o 
  12   1   0        4.32        5.52      2.14 o 
   0   2   0        0.13        1.17      0.43 o 
   1   2   0     2708.68     2839.72    121.62 o 
   2   2   0     6652.97     6687.41    165.90 o 
   3   2   0     1285.80     1371.05     41.27 o 
   4   2   0      949.29     1090.82     27.59 o 
   5   2   0       66.73       60.30      2.78 o 
   6   2   0       22.55       18.20      1.13 o 
   7   2   0       17.62       14.12      2.16 o 
   8   2   0      155.14      172.55      6.45 o 
   9   2   0       56.06       68.82      3.36 o 
  10   2   0       22.51       16.78      2.48 o 
  11   2   0       10.37        8.49      2.06 o 
  12   2   0        0.00       -0.93      1.79 o 
   1   3   0     1096.63     1115.29     27.48 o 
   2   3   0       48.44       50.19      2.05 o 
   3   3   0      188.63      180.51      5.48 o 
   4   3   0      101.76       82.66      3.89 o 
   5   3   0      545.56      574.38     17.47 o 
   6   3   0       80.88       85.93      3.18 o 
   7   3   0       14.04       12.88      1.84 o 
   8   3   0      256.23      243.99      8.67 o 
   9   3   0       51.26       39.12      6.19 o 
  10   3   0       13.08       17.99      1.90 o 
  11   3   0       44.64       46.95      3.13 o 
  12   3   0       83.34      110.44      9.93 o 
   0   4   0     2200.10     2141.85     67.35 o 
   1   4   0      213.35      215.51      5.92 o 
   2   4   0      405.68      403.69     13.09 o 
   3   4   0      259.38      264.37      8.28 o 
   4   4   0     1647.48     1730.25     83.38 o 
   5   4   0       67.96       74.68      2.66 o 
   6   4   0       71.42       70.86      3.04 o 
   7   4   0        0.40        2.41      0.75 o 
   8   4   0       98.41      104.78      4.39 o 
   9   4   0      382.80      392.03     13.40 o 
  10   4   0       13.47       14.12      2.11 o 
  11   4   0       33.96       41.01      3.68 o 
   1   5   0       15.30       11.58      0.89 o 
   2   5   0     1103.99     1226.25     35.07 o 
   3   5   0     1185.40     1309.84     37.34 o 
   4   5   0       17.78       15.29      1.33 o 
   5   5   0        1.50        2.62      0.83 o 
   6   5   0       25.36       25.70      1.90 o 
   7   5   0        0.11       -0.15      1.64 o 
   8   5   0      672.64      697.35     27.27 o 
   9   5   0       33.19       28.28      6.62 o 
  10   5   0       24.70       26.31      2.89 o 
  11   5   0       22.63       23.89      3.04 o 
   0   6   0     1370.36     1564.35     49.87 o 
   1   6   0      260.80      245.26      6.21 o 
   2   6   0       24.09       25.72      1.67 o 
   3   6   0      149.52      144.63      8.65 o 
   4   6   0      410.12      460.04     14.20 o 
   5   6   0      589.03      668.60     20.13 o 
   6   6   0       45.05       38.47      2.37 o 
   7   6   0       23.39       19.67      2.17 o 
   8   6   0        0.14        2.99      1.25 o 
   9   6   0      101.29      121.36      6.46 o 
  10   6   0        3.04        3.11      2.24 o 
  11   6   0       36.98       40.67     14.17 o 
   1   7   0       93.92      110.96      3.29 o 
   2   7   0       77.61       70.18      3.14 o 
   3   7   0       13.17        9.28      1.15 o 
   4   7   0      113.19      105.91      4.29 o 
   5   7   0        1.46        0.29      0.67 o 
   6   7   0        1.22        2.58      1.20 o 
   7   7   0        0.60       -0.41      1.01 o 
   8   7   0       12.96       10.48      1.95 o 
   9   7   0        0.01       -0.27      1.08 o 
  10   7   0        2.04        3.32      2.21 o 
  11   7   0       17.42       21.90      4.42 o 
   0   8   0     1761.98     1861.31     73.29 o 
   1   8   0        4.03        2.94      0.67 o 
   2   8   0       44.63       38.21      2.31 o 
   3   8   0      162.91      152.16      5.76 o 
   4   8   0      175.33      185.63      8.50 o 
   5   8   0      100.97      101.96      4.46 o 
   6   8   0        7.35        6.77      1.25 o 
   7   8   0      184.61      192.83      8.99 o 
   8   8   0        0.08        0.23      1.07 o 
   9   8   0        7.67       12.73      2.20 o 
  10   8   0        3.44        2.33      2.63 o 
   1   9   0     1207.78     1248.74     35.51 o 
   2   9   0       32.61       26.28      2.88 o 
   3   9   0       70.93       59.45      5.05 o 
   4   9   0      620.72      681.07     23.20 o 
   5   9   0        5.49        6.69      1.33 o 
   6   9   0        0.81       -0.92      0.88 o 
   7   9   0      194.79      198.06     21.99 o 
   8   9   0        0.18        0.22      1.20 o 
   9   9   0       23.58       22.81      2.90 o 
  10   9   0        6.98        2.97      1.63 o 
   0  10   0     2249.80     2188.25     86.19 o 
   1  10   0      135.75      125.24      8.09 o 
   2  10   0       20.27       14.36      3.64 o 
   3  10   0      256.65      254.68     11.08 o 
   4  10   0      887.08      925.66     33.07 o 
   5  10   0       11.05       11.54      1.67 o 
   6  10   0       63.25       67.87      6.67 o 
   7  10   0       46.76       44.88      9.83 o 
   8  10   0       23.58       19.65      2.61 o 
   9  10   0       50.89       53.97      4.29 o 
   1  11   0        7.06        6.55      1.63 o 
   2  11   0       62.90       65.42      4.99 o 
   3  11   0       86.26       91.69      5.88 o 
   4  11   0       17.89       14.93      2.71 o 
   5  11   0       15.39       16.00      2.79 o 
   6  11   0       41.98       40.75      4.62 o 
   7  11   0        0.01        1.14      2.01 o 
   8  11   0        2.79        3.96      1.68 o 
   9  11   0        0.69       -2.18      1.45 o 
   0  12   0       29.24       30.01      4.07 o 
   1  12   0       61.91       48.97      3.55 o 
   2  12   0       92.08       99.32      6.31 o 
   3  12   0       44.97       37.55      4.85 o 
   4  12   0       15.65       12.09      2.56 o 
   5  12   0        1.07        1.04      1.78 o 
   6  12   0        7.82        5.23      2.52 o 
   7  12   0        6.83        4.28      2.77 o 
   1  13   0      195.08      232.87      9.10 o 
   2  13   0        4.21        5.32      2.08 o 
   3  13   0       73.49       61.38      5.54 o 
   4  13   0      213.98      238.03     11.62 o 
   5  13   0       12.55       15.49      3.43 o 
   6  13   0       15.12       22.01      6.75 o 
   0  14   0      337.51      399.17     19.95 o 
   1  14   0        1.43        0.81      1.65 o 
   2  14   0        0.08       -1.88      2.92 o 
   3  14   0       14.91       18.10      3.40 o 
   4  14   0        7.41        4.15      2.43 o 
   5  14   0       11.56       19.00      5.56 o 
   1  15   0        1.28        5.07      2.38 o 
   2  15   0       31.17       36.38      6.46 o 
   3  15   0       35.89       55.38     12.78 o 
   1   0   1     1166.05     1199.88     68.46 o 
   2   0   1      800.41      823.28     22.69 o 
   3   0   1    10938.64    10839.61    552.03 o 
   4   0   1     1554.35     1729.51     47.28 o 
   5   0   1     1338.53     1508.22     41.45 o 
   6   0   1      163.41      145.60      5.63 o 
   7   0   1       87.15       85.98      3.56 o 
   8   0   1       23.41       19.81      1.40 o 
   9   0   1       23.78       25.94      1.68 o 
  10   0   1      122.74      121.60      6.26 o 
  11   0   1        0.26        0.01      1.39 o 
  12   0   1       49.42       45.76      4.30 o 
   0   1   1       22.03        4.25      1.32 o 
   1   1   1     1648.45     1603.89     41.49 o 
   2   1   1     9857.63     9533.19    166.74 o 
   3   1   1     2432.11     2451.45     46.11 o 
   4   1   1     1555.58     1767.17     34.28 o 
   5   1   1      769.39      833.39     16.46 o 
   6   1   1      156.93      176.72      3.94 o 
   7   1   1      266.87      271.48      6.57 o 
   8   1   1       95.81      104.49      2.80 o 
   9   1   1      144.15      144.85      4.52 o 
  10   1   1        4.22        3.63      0.82 o 
  11   1   1       81.57       86.75      3.42 o 
  12   1   1       25.57       30.87      2.60 o 
   0   2   1     1018.90     1031.55     28.04 o 
   1   2   1     2279.93     2293.21     39.66 o 
   2   2   1      296.65      315.57      6.18 o 
   3   2   1      319.21      293.74      5.50 o 
   4   2   1     2193.39     2383.33     50.34 o 
   5   2   1      488.07      557.04     10.21 o 
   6   2   1      105.53      107.88      4.50 o 
   7   2   1       15.66       11.71      0.87 o 
   8   2   1      239.87      256.94      6.96 o 
   9   2   1       17.73       17.94      1.23 o 
  10   2   1      175.12      166.99      7.66 o 
  11   2   1       17.75       15.99      2.09 o 
  12   2   1       18.65       24.24      2.37 o 
   0   3   1     1490.44     1412.59     35.88 o 
   1   3   1     1082.47     1072.26     19.83 o 
   2   3   1      846.07      839.93     16.81 o 
   3   3   1     1029.13     1074.75     23.62 o 
   4   3   1      889.20      961.99     18.21 o 
   5   3   1      193.37      213.41      4.27 o 
   6   3   1       80.12       83.71      2.62 o 
   7   3   1       65.77       64.15      2.09 o 
   8   3   1       15.29       13.75      1.03 o 
   9   3   1      196.37      200.58      5.30 o 
  10   3   1       11.92       10.03      1.50 o 
  11   3   1        4.17        3.58      1.05 o 
  12   3   1       12.98       17.77      3.43 o 
   0   4   1      396.80      364.30      8.64 o 
   1   4   1      468.95      474.18      8.61 o 
   2   4   1     1478.71     1550.16     30.97 o 
   3   4   1       42.94       42.68      1.69 o 
   4   4   1      638.48      713.86     13.83 o 
   5   4   1      124.86      121.09      2.90 o 
   6   4   1      515.74      520.15     18.26 o 
   7   4   1       27.90       23.28      1.33 o 
   8   4   1       18.79       17.15      1.15 o 
   9   4   1      100.98      105.84      3.57 o 
  10   4   1      141.66      155.82      6.23 o 
  11   4   1       22.75       23.29      2.36 o 
  12   4   1       93.82      108.03      8.58 o 
   0   5   1      739.48      771.81     17.76 o 
   1   5   1       11.01       11.67      0.86 o 
   2   5   1      738.00      756.19     15.63 o 
   3   5   1      210.68      213.05      4.97 o 
   4   5   1       24.31       23.87      1.14 o 
   5   5   1      425.32      427.86      9.58 o 
   6   5   1      100.33       97.14      2.71 o 
   7   5   1      409.50      415.65     10.67 o 
   8   5   1       26.57       24.36      1.73 o 
   9   5   1       22.26       19.20      2.19 o 
  10   5   1        4.94        5.74      1.22 o 
  11   5   1       21.03       21.58      2.39 o 
  12   5   1       36.40       44.90      5.83 o 
   0   6   1     1988.62     2055.39     46.10 o 
   1   6   1      402.91      409.31      7.75 o 
   2   6   1      497.01      548.80     10.84 o 
   3   6   1      140.40      132.53      3.47 o 
   4   6   1       96.46      101.09      2.85 o 
   5   6   1      226.96      222.97      5.39 o 
   6   6   1      320.92      319.35      7.78 o 
   7   6   1        2.80        2.44      0.80 o 
   8   6   1       76.65       58.71      4.36 o 
   9   6   1       36.55       33.17      2.21 o 
  10   6   1       74.83       74.99      3.81 o 
  11   6   1       43.81       50.61      3.04 o 
   0   7   1      501.88      535.14     14.41 o 
   1   7   1       60.80       52.00      1.46 o 
   2   7   1       48.85       57.26      2.10 o 
   3   7   1       69.82       61.28      2.29 o 
   4   7   1      250.62      249.32      6.59 o 
   5   7   1       10.85       14.05      1.10 o 
   6   7   1      166.82      179.37      4.95 o 
   7   7   1      105.64       94.78      8.37 o 
   8   7   1        1.76        1.73      0.80 o 
   9   7   1       12.65       12.69      1.60 o 
  10   7   1        8.18        8.95      1.42 o 
  11   7   1        2.93        6.20      2.03 o 
   0   8   1       39.21       40.13      2.49 o 
   1   8   1      108.54      106.61      3.62 o 
   2   8   1       22.16       18.02      1.11 o 
   3   8   1       54.40       45.82      1.89 o 
   4   8   1      214.95      205.68      7.89 o 
   5   8   1      146.28      131.90      4.19 o 
   6   8   1       94.55       89.70      3.46 o 
   7   8   1       76.89       80.50      3.23 o 
   8   8   1       45.27       36.39      2.28 o 
   9   8   1       41.26       43.25      2.64 o 
  10   8   1       21.36       25.38      2.22 o 
   0   9   1        5.69        4.66      1.22 o 
   1   9   1      268.38      262.48      6.84 o 
   2   9   1      192.57      173.96      4.66 o 
   3   9   1      332.82      321.07      7.63 o 
   4   9   1      270.69      252.03      7.36 o 
   5   9   1      289.48      286.68      7.06 o 
   6   9   1       59.86       49.16      2.98 o 
   7   9   1       37.26       37.51      2.23 o 
   8   9   1        6.64        5.91      1.17 o 
   9   9   1       39.87       38.12      2.98 o 
  10   9   1        1.28        2.66      1.24 o 
   0  10   1      108.88      103.08      4.78 o 
   1  10   1      803.36      817.37     19.26 o 
   2  10   1        0.80        1.30      0.87 o 
   3  10   1      164.82      147.01      5.65 o 
   4  10   1      344.94      339.57     13.73 o 
   5  10   1      402.20      415.09     11.29 o 
   6  10   1       38.75       38.83      2.71 o 
   7  10   1       17.42       15.48      1.54 o 
   8  10   1       39.84       37.13      2.45 o 
   9  10   1       33.87       38.20      2.66 o 
   0  11   1      323.76      341.09     23.41 o 
   1  11   1       37.12       35.63      2.08 o 
   2  11   1      240.40      252.65      7.14 o 
   3  11   1      207.76      219.62      7.22 o 
   4  11   1      159.71      157.39      5.80 o 
   5  11   1       17.79       17.36      2.04 o 
   6  11   1        2.71        3.94      1.57 o 
   7  11   1       29.32       23.97      2.47 o 
   8  11   1        3.18        0.62      1.64 o 
   9  11   1       33.70       45.61      3.96 o 
   0  12   1       98.90       85.08      4.63 o 
   1  12   1       75.64       70.65      3.04 o 
   2  12   1        4.20        1.99      1.18 o 
   3  12   1      103.61      100.34      4.56 o 
   4  12   1       11.49       13.45      1.89 o 
   5  12   1      121.73      134.07      5.55 o 
   6  12   1        0.26        0.23      1.52 o 
   7  12   1        4.83        2.63      1.99 o 
   0  13   1       13.93       12.44      2.20 o 
   1  13   1        9.17        8.98      1.35 o 
   2  13   1        3.57        2.05      1.31 o 
   3  13   1        6.13        4.83      1.55 o 
   4  13   1       23.66       22.74      2.52 o 
   5  13   1        6.93        7.34      2.05 o 
   6  13   1       10.21       10.54      2.20 o 
   0  14   1        0.58        1.95      1.51 o 
   1  14   1       13.67       14.60      1.89 o 
   2  14   1        5.28        5.92      1.69 o 
   3  14   1        6.66        6.02      1.65 o 
   4  14   1       39.71       40.31      3.38 o 
   5  14   1       27.11       25.35      4.62 o 
   0  15   1        4.97        4.49      2.07 o 
   1  15   1        9.45       10.46      1.82 o 
   2  15   1        8.53        7.56      2.87 o 
   3  15   1       24.07       33.50     10.34 o 
   1   0   2     2320.21     2347.55     96.22 o 
   2   0   2     9465.97     9182.96    250.27 o 
   3   0   2     6102.78     6622.13    179.85 o 
   4   0   2      909.75      998.60     27.58 o 
   6   0   2        3.15        2.38      0.56 o 
   7   0   2       28.86       20.73      2.27 o 
   8   0   2        1.57        1.38      0.79 o 
   9   0   2       77.80       86.13      5.67 o 
  10   0   2       16.56       12.77      1.68 o 
  11   0   2        0.54        1.79      1.22 o 
  12   0   2        0.03       -0.46      1.71 o 
   0   1   2     3277.89     3105.49    172.09 o 
   1   1   2     2514.32     2586.70     60.35 o 
   2   1   2     7410.91     7574.32    151.05 o 
   3   1   2       11.30       12.23      0.87 o 
   4   1   2       34.34       31.57      1.25 o 
   5   1   2      926.55      996.17     22.63 o 
   6   1   2      668.32      724.80     14.44 o 
   7   1   2      114.51      124.72      3.10 o 
   8   1   2      488.08      508.61     11.53 o 
   9   1   2       17.05       17.20      1.43 o 
  10   1   2       10.30        9.49      1.20 o 
  11   1   2        2.33        2.74      1.02 o 
  12   1   2        2.12        3.54      1.36 o 
   0   2   2    13640.26    12785.29    382.15 o 
   1   2   2     7536.79     7407.17    136.34 o 
   2   2   2      850.84      862.51     17.12 o 
   3   2   2      843.64      870.63     16.45 o 
   4   2   2      383.85      374.59      7.87 o 
   5   2   2       13.28       10.56      0.67 o 
   6   2   2       50.68       54.50      1.64 o 
   7   2   2      610.90      650.82     14.69 o 
   8   2   2       27.92       27.69      1.40 o 
   9   2   2       92.95       82.33      2.70 o 
  10   2   2       51.28       53.68      2.51 o 
  11   2   2       39.46       39.71      3.14 o 
  12   2   2       11.68        9.85      1.70 o 
   0   3   2      350.49      369.56     10.60 o 
   1   3   2      282.65      256.92      6.07 o 
   2   3   2     1277.87     1292.81     24.54 o 
   3   3   2      675.93      696.12     13.29 o 
   4   3   2      372.33      349.31      8.10 o 
   5   3   2      103.67      112.47      2.67 o 
   6   3   2      304.92      345.38      7.85 o 
   7   3   2       15.49       12.59      1.08 o 
   8   3   2       46.63       43.59      1.98 o 
   9   3   2        7.49        7.84      1.02 o 
  10   3   2       18.11       21.33      1.84 o 
  11   3   2       96.11       91.57      9.19 o 
  12   3   2        3.55        3.23      1.84 o 
   0   4   2      362.89      345.78     18.34 o 
   1   4   2       59.72       61.98      1.60 o 
   2   4   2      273.05      286.66      5.86 o 
   3   4   2      649.68      689.71     13.98 o 
   4   4   2      537.90      538.21     12.41 o 
   5   4   2      815.79      852.69     16.46 o 
   6   4   2       37.03       27.02      2.88 o 
   7   4   2      171.41      175.78      5.95 o 
   8   4   2      197.95      193.82      5.56 o 
   9   4   2       99.58      100.20      4.16 o 
  10   4   2       17.38       12.15      1.85 o 
  11   4   2       46.89       42.17      3.13 o 
  12   4   2        6.58        6.13      2.68 o 
   0   5   2      515.48      457.12     18.95 o 
   1   5   2      176.77      176.11      3.61 o 
   2   5   2      959.11     1027.59     19.35 o 
   3   5   2      146.87      150.49      3.92 o 
   4   5   2       27.81       14.89      1.77 o 
   5   5   2      123.81      137.77      3.59 o 
   6   5   2      202.92      211.90      4.99 o 
   7   5   2      256.74      251.93      7.16 o 
   8   5   2      120.78      112.95      4.15 o 
   9   5   2       22.78       20.88      2.37 o 
  10   5   2       22.55       18.95      1.81 o 
  11   5   2        3.08        2.81      1.42 o 
  12   5   2       35.62       35.29      5.16 o 
   0   6   2      124.75      150.70      6.78 o 
   1   6   2      198.43      210.17      4.66 o 
   2   6   2      322.22      342.06      7.06 o 
   3   6   2      719.16      753.27     15.72 o 
   4   6   2      197.64      195.97      5.65 o 
   5   6   2       56.05       54.33      1.96 o 
   6   6   2      101.39      102.95      3.37 o 
   7   6   2        6.00        3.27      0.82 o 
   8   6   2       71.04       68.77      3.00 o 
   9   6   2      329.22      341.53     10.31 o 
  10   6   2      114.61      131.84      4.99 o 
  11   6   2       25.76       33.20      3.00 o 
   0   7   2      268.54      297.20     10.75 o 
   1   7   2      418.28      511.07      9.97 o 
   2   7   2      217.55      225.52      5.02 o 
   3   7   2       63.28       67.73      2.60 o 
   4   7   2       29.60       25.97      1.35 o 
   5   7   2      255.93      248.81     11.39 o 
   6   7   2       65.92       60.36      2.35 o 
   7   7   2       54.25       53.93      2.46 o 
   8   7   2       16.29       12.81      1.88 o 
   9   7   2        1.11        1.58      1.05 o 
  10   7   2       19.64       21.69      2.72 o 
  11   7   2       35.83       47.44      5.14 o 
   0   8   2      151.19      133.06      4.53 o 
   1   8   2      490.55      459.45      9.41 o 
   2   8   2      152.15      156.00      4.82 o 
   3   8   2       69.40       72.26      2.44 o 
   4   8   2      107.42       97.16      3.27 o 
   5   8   2       87.91       87.87      2.90 o 
   6   8   2       74.59       66.63      2.59 o 
   7   8   2       95.49       84.14      3.44 o 
   8   8   2       18.07       19.46      1.76 o 
   9   8   2       53.54       47.11      3.33 o 
  10   8   2        1.83        2.48      1.67 o 
   0   9   2      300.21      319.75     10.66 o 
   1   9   2      271.92      265.35      7.22 o 
   2   9   2       65.72       55.57      2.85 o 
   3   9   2      146.36      141.11      4.44 o 
   4   9   2       21.13       17.18      1.33 o 
   5   9   2      133.40      126.37      3.85 o 
   6   9   2      319.63      325.00      8.70 o 
   7   9   2       18.83       14.21      1.45 o 
   8   9   2       44.97       41.91      3.48 o 
   9   9   2        2.11        4.44      1.22 o 
  10   9   2        1.02        1.97      3.56 o 
   0  10   2      580.53      582.96     19.98 o 
   1  10   2      202.86      180.50      6.80 o 
   2  10   2      264.29      264.09      7.23 o 
   3  10   2       47.62       49.69      2.94 o 
   4  10   2        5.91        7.40      1.21 o 
   5  10   2      142.44      132.21      4.49 o 
   6  10   2       69.29       57.08      6.95 o 
   7  10   2       72.46       68.85      3.86 o 
   8  10   2        6.68        8.48      1.37 o 
   9  10   2       14.66       17.11      1.90 o 
   0  11   2       16.62       12.44      1.98 o 
   1  11   2      256.62      266.01      6.82 o 
   2  11   2      158.40      153.40      5.25 o 
   3  11   2      448.41      472.82     17.32 o 
   4  11   2      242.27      255.38      8.21 o 
   5  11   2       26.83       25.50      2.38 o 
   6  11   2       91.84      101.39      4.86 o 
   7  11   2       64.60       63.61      4.45 o 
   8  11   2        1.68       -0.43      1.33 o 
   9  11   2        3.11        7.39      2.96 o 
   0  12   2       11.73       11.56      1.97 o 
   1  12   2       21.96       19.23      1.85 o 
   2  12   2       12.17        9.08      1.45 o 
   3  12   2      152.78      157.72      5.97 o 
   4  12   2       43.76       39.72      7.06 o 
   5  12   2      126.80      118.24      5.55 o 
   6  12   2        8.92       12.10      2.06 o 
   7  12   2        2.45        2.37      2.47 o 
   0  13   2      178.94      168.47      9.20 o 
   1  13   2       53.62       57.92      3.16 o 
   2  13   2      104.94      119.76      5.54 o 
   3  13   2       12.06       10.68      1.87 o 
   4  13   2       31.34       32.16      2.85 o 
   5  13   2        9.84        8.78      1.90 o 
   6  13   2       17.61       16.93      2.57 o 
   7  13   2        0.68       -6.75      4.50 o 
   0  14   2        0.15        0.16      1.36 o 
   1  14   2       29.97       35.85      2.70 o 
   2  14   2        9.24        7.17      1.74 o 
   3  14   2        8.89       10.70      2.02 o 
   4  14   2        0.77        1.67      1.51 o 
   5  14   2       27.72       20.94      6.64 o 
   0  15   2       23.70       27.35      3.25 o 
   1  15   2       11.10       11.68      2.11 o 
   2  15   2       21.06       29.15      4.78 o 
   3  15   2        1.09        7.96      7.47 o 
   1   0   3     4448.21     4785.45    288.96 o 
   2   0   3     1946.73     2003.20     73.53 o 
   3   0   3      842.65      791.01     31.57 o 
   4   0   3      137.45      154.00      6.58 o 
   5   0   3      108.30       94.90      3.72 o 
   6   0   3      190.74      203.58      6.35 o 
   7   0   3       38.02       35.58      1.85 o 
   8   0   3       38.33       33.51      3.72 o 
   9   0   3       70.77       66.85      4.45 o 
  10   0   3       50.18       44.64      2.96 o 
  11   0   3       48.51       49.98      4.88 o 
  12   0   3        1.19        2.39      2.32 o 
   0   1   3     5323.37     5490.43    234.07 o 
   1   1   3     7959.03     7899.06    202.11 o 
   2   1   3     1608.92     1691.88     36.54 o 
   3   1   3      156.88      166.58      3.46 o 
   4   1   3     1643.45     1752.56     37.53 o 
   5   1   3     2253.66     2544.83     51.85 o 
   6   1   3      891.48      993.51     19.60 o 
   7   1   3      145.63      141.33      3.39 o 
   8   1   3       32.27       33.52      1.57 o 
   9   1   3      221.81      238.30      6.93 o 
  10   1   3       37.40       37.07      2.11 o 
  11   1   3        3.65        3.55      0.97 o 
  12   1   3       90.31       99.53      4.36 o 
   0   2   3     2765.89     2819.21     90.31 o 
   1   2   3     4530.53     4683.63     96.33 o 
   2   2   3      410.71      394.87      8.86 o 
   3   2   3     1555.27     1672.31     31.13 o 
   4   2   3     1270.70     1369.51     27.09 o 
   5   2   3     1037.85     1079.25     21.51 o 
   6   2   3      206.07      218.18      5.36 o 
   7   2   3      170.16      165.22      5.14 o 
   8   2   3       86.02       90.76      3.07 o 
   9   2   3      139.70      134.35      6.94 o 
  10   2   3       18.79       17.68      1.71 o 
  11   2   3        4.79        6.55      1.60 o 
  12   2   3       66.83       74.14      3.72 o 
   0   3   3      176.54      178.05      5.52 o 
   1   3   3     3230.87     3297.42     63.52 o 
   2   3   3      593.16      591.68     11.35 o 
   3   3   3       84.72       71.08      2.68 o 
   4   3   3      795.76      881.18     16.86 o 
   5   3   3      108.97      102.23      2.51 o 
   6   3   3      468.08      500.51     11.07 o 
   7   3   3      175.89      181.60      4.86 o 
   8   3   3       11.74       10.88      1.07 o 
   9   3   3       29.03       30.92      1.93 o 
  10   3   3       91.50       98.09      4.03 o 
  11   3   3      187.31      234.33      9.17 o 
  12   3   3       89.76      112.11      8.78 o 
   0   4   3     3852.60     4035.73    108.46 o 
   1   4   3       76.20       85.22      2.25 o 
   2   4   3       62.61       69.77      1.67 o 
   3   4   3     1270.10     1390.41     26.29 o 
   4   4   3        2.95        3.37      0.42 o 
   5   4   3      298.31      281.01      6.98 o 
   6   4   3      255.63      266.45      6.35 o 
   7   4   3      818.84      789.50     28.90 o 
   8   4   3       85.35       81.98      2.93 o 
   9   4   3      300.76      309.31      9.37 o 
  10   4   3        3.27        1.47      1.66 o 
  11   4   3      156.22      177.09      9.81 o 
  12   4   3      107.17      136.18     10.10 o 
   0   5   3     1259.64     1414.18     39.04 o 
   1   5   3     1510.03     1578.92     34.99 o 
   2   5   3       73.42       82.63      2.56 o 
   3   5   3      881.91      927.85     20.10 o 
   4   5   3      927.53     1050.80     20.22 o 
   5   5   3      619.34      682.49     13.42 o 
   6   5   3      140.60      136.59      5.54 o 
   7   5   3      161.97      164.26      8.35 o 
   8   5   3       66.62       63.74     11.98 o 
   9   5   3      147.60      163.51      6.33 o 
  10   5   3       81.79       84.09     10.53 o 
  11   5   3       33.89       33.53      2.96 o 
   0   6   3      655.23      648.74     18.83 o 
   1   6   3       38.24       30.60      1.18 o 
   2   6   3      364.28      331.57      9.06 o 
   3   6   3      346.94      382.22      8.55 o 
   4   6   3        0.86        0.04      0.58 o 
   5   6   3       20.14       17.59      1.12 o 
   6   6   3      151.72      147.31      4.19 o 
   7   6   3      190.59      198.07      6.16 o 
   8   6   3       46.49       43.97      2.40 o 
   9   6   3      101.46       97.21      4.56 o 
  10   6   3        0.47        0.21      0.97 o 
  11   6   3       18.18       20.85      2.46 o 
   0   7   3      205.26      200.88      6.14 o 
   1   7   3       79.01       72.26      2.43 o 
   2   7   3      105.83      101.36      3.23 o 
   3   7   3      239.96      220.89      5.45 o 
   4   7   3      120.03      119.05      3.57 o 
   5   7   3      241.54      250.21      9.49 o 
   6   7   3      150.70      142.63      5.47 o 
   7   7   3       88.77       78.60      3.28 o 
   8   7   3        0.83        1.38      0.84 o 
   9   7   3       26.65       21.19      1.91 o 
  10   7   3       30.14       26.22      3.01 o 
   0   8   3      104.64       94.23      6.75 o 
   1   8   3      481.30      479.59     10.57 o 
   2   8   3      291.81      304.00      6.63 o 
   3   8   3      126.09      122.60      4.06 o 
   4   8   3      118.59      114.61      3.54 o 
   5   8   3       46.76       44.15      2.06 o 
   6   8   3       95.71       92.40      3.20 o 
   7   8   3        0.12       -1.01      0.67 o 
   8   8   3        2.44        3.33      0.99 o 
   9   8   3        2.98        4.63      1.15 o 
  10   8   3       20.67       15.70      3.68 o 
   0   9   3       31.79       28.02      2.71 o 
   1   9   3      679.34      675.71     14.52 o 
   2   9   3        4.68        6.94      0.90 o 
   3   9   3      133.54      136.13      4.58 o 
   4   9   3       58.91       63.05      3.05 o 
   5   9   3      194.03      187.15      5.12 o 
   6   9   3       73.60       73.84      2.90 o 
   7   9   3       34.60       34.73      2.79 o 
   8   9   3        2.49        4.42      1.14 o 
   9   9   3       56.94       55.40      3.10 o 
  10   9   3        7.89        9.38      2.27 o 
   0  10   3       51.22       48.43      3.27 o 
   1  10   3        8.56        7.35      1.14 o 
   2  10   3       90.48       78.72      3.97 o 
   3  10   3      270.92      271.55      7.54 o 
   4  10   3      266.08      253.33      7.20 o 
   5  10   3      112.48      111.70      4.08 o 
   6  10   3        4.93        4.61      1.13 o 
   7  10   3      152.53      177.73      5.94 o 
   8  10   3       33.72       50.47      3.93 o 
   9  10   3        6.87        7.51      1.45 o 
   0  11   3       61.98       61.37      3.76 o 
   1  11   3      381.22      369.22     12.95 o 
   2  11   3       57.73       52.28      2.72 o 
   3  11   3      148.28      150.02      6.04 o 
   4  11   3      355.69      393.42     11.46 o 
   5  11   3      126.41      125.96      7.31 o 
   6  11   3        8.67        9.22      1.52 o 
   7  11   3        3.91        5.56      1.50 o 
   8  11   3        5.26        8.56      1.99 o 
   0  12   3       39.59       37.08      3.29 o 
   1  12   3       14.00       12.33      1.58 o 
   2  12   3       64.70       57.29      2.99 o 
   3  12   3        0.00       -0.87      1.06 o 
   4  12   3       23.45       24.69      2.44 o 
   5  12   3       70.72       63.57      3.79 o 
   6  12   3       67.55       86.51      4.82 o 
   7  12   3       50.15       56.83      4.65 o 
   0  13   3       16.07       17.23      2.40 o 
   1  13   3       22.10       20.69      2.02 o 
   2  13   3       20.68       23.24      2.49 o 
   3  13   3       25.13       22.74      2.44 o 
   4  13   3       21.28       23.30      2.58 o 
   5  13   3       57.58       58.48      4.07 o 
   6  13   3       36.86       52.69      5.36 o 
   0  14   3       40.17       42.85      8.29 o 
   1  14   3       33.60       29.33      2.86 o 
   2  14   3       11.83       14.50      2.16 o 
   3  14   3       57.29       57.15      7.38 o 
   4  14   3        6.36        7.73      1.85 o 
   5  14   3        9.80       13.56      5.56 o 
   0  15   3        3.55        1.83      3.09 o 
   1  15   3        4.82        9.17      2.48 o 
   2  15   3       10.32       17.00      3.82 o 
   0   0   4     3437.45     3603.14    218.26 o 
   1   0   4     6549.29     7029.59    299.27 o 
   2   0   4      743.51      710.44     28.37 o 
   3   0   4     1393.18     1363.39     43.10 o 
   4   0   4       47.73       52.60      2.39 o 
   5   0   4      116.05      107.38      4.27 o 
   6   0   4      334.29      349.05     10.43 o 
   7   0   4      205.21      210.71      8.43 o 
   8   0   4      550.98      592.07     34.09 o 
   9   0   4      129.15      126.26      7.76 o 
  10   0   4       67.59       71.07      4.55 o 
  11   0   4        4.72        6.80      1.85 o 
  12   0   4        1.24        0.56      1.49 o 
   0   1   4     4236.80     4568.87    195.24 o 
   1   1   4      346.00      353.20     11.73 o 
   2   1   4     1700.35     1798.97     38.98 o 
   3   1   4      386.67      405.50     10.44 o 
   4   1   4     1044.11     1070.74     22.76 o 
   5   1   4      664.26      814.30     18.35 o 
   6   1   4      177.85      180.21      4.39 o 
   7   1   4      185.28      208.30      5.70 o 
   8   1   4      274.41      276.46     10.38 o 
   9   1   4      137.19      131.67      4.91 o 
  10   1   4       18.99       17.00      1.76 o 
  11   1   4       24.16       28.44      2.28 o 
  12   1   4       17.72       18.34      1.93 o 
   0   2   4     3181.42     3295.52    105.97 o 
   1   2   4     1359.50     1344.45     33.48 o 
   2   2   4      378.31      394.48      9.18 o 
   3   2   4     1130.28     1186.28     26.08 o 
   4   2   4      403.61      418.24      8.28 o 
   5   2   4      297.92      300.71      9.49 o 
   6   2   4       34.30       29.57      1.34 o 
   7   2   4      460.91      498.82     11.18 o 
   8   2   4      121.66      122.79      4.52 o 
   9   2   4      247.98      262.49      8.44 o 
  10   2   4       10.89        7.75      1.32 o 
  11   2   4       28.25       29.41      2.27 o 
  12   2   4       42.68       45.72      4.28 o 
   0   3   4     3242.86     3300.62    105.80 o 
   1   3   4     1941.66     2094.73     43.45 o 
   2   3   4       50.23       46.73      1.31 o 
   3   3   4       26.15       22.75      0.95 o 
   4   3   4      124.54      101.43      2.52 o 
   5   3   4       34.23       34.07      1.28 o 
   6   3   4      310.65      309.65      7.27 o 
   7   3   4      142.30      139.37      3.80 o 
   8   3   4      107.76      113.96      3.73 o 
   9   3   4       58.45       54.33      2.76 o 
  10   3   4       25.31       24.92      2.43 o 
  11   3   4       25.41       26.17      3.25 o 
  12   3   4       22.97       40.68      5.23 o 
   0   4   4       73.39       76.96      3.48 o 
   1   4   4     1501.95     1608.86     33.62 o 
   2   4   4     1844.11     1910.68    120.16 o 
   3   4   4      224.67      223.85      5.36 o 
   4   4   4      874.52      899.35     22.96 o 
   5   4   4      133.87      136.64      3.44 o 
   6   4   4       67.83       71.32      2.32 o 
   7   4   4      283.17      306.04      7.31 o 
   8   4   4     1607.71     1740.92     54.90 o 
   9   4   4       22.12       18.97      2.30 o 
  10   4   4        6.52        3.40      1.32 o 
  11   4   4        1.40        2.83      2.08 o 
   0   5   4     1106.31     1185.19     32.94 o 
   1   5   4     3810.40     4317.15     83.71 o 
   2   5   4      176.02      169.79      4.18 o 
   3   5   4      175.73      201.23      4.49 o 
   4   5   4      429.15      452.87     10.00 o 
   5   5   4      141.68      134.92      3.58 o 
   6   5   4      161.99      144.05      4.33 o 
   7   5   4      263.66      241.93      7.12 o 
   8   5   4      103.63      101.03      3.89 o 
   9   5   4      563.69      632.22     18.19 o 
  10   5   4       51.33       37.17      9.64 o 
  11   5   4        6.97        6.10      1.72 o 
   0   6   4       44.00       37.48      3.41 o 
   1   6   4      294.41      296.81      6.73 o 
   2   6   4      240.40      280.13      6.16 o 
   3   6   4      322.09      336.14     10.30 o 
   4   6   4      242.37      234.08      7.93 o 
   5   6   4      178.45      188.15      6.10 o 
   6   6   4       48.53       41.19      2.02 o 
   7   6   4       26.50       25.83      1.69 o 
   8   6   4      248.31      267.84      8.32 o 
   9   6   4       97.70       96.43      3.96 o 
  10   6   4       14.55       15.29      2.04 o 
  11   6   4       74.35       85.53      5.57 o 
   0   7   4       88.74      104.99      3.75 o 
   1   7   4      118.19      113.74      3.23 o 
   2   7   4       73.14       68.84      2.80 o 
   3   7   4       58.23       64.35      2.52 o 
   4   7   4       22.03       23.69      1.86 o 
   5   7   4      185.41      177.02      5.09 o 
   6   7   4        7.33        8.86      1.12 o 
   7   7   4       17.45       14.55      1.37 o 
   8   7   4       26.64       24.31      2.30 o 
   9   7   4       48.81       48.44      2.78 o 
  10   7   4        0.65       -0.53      1.13 o 
   0   8   4       15.95       17.29      1.47 o 
   1   8   4       63.20       69.32      2.44 o 
   2   8   4       32.73       35.27      1.70 o 
   3   8   4       13.28       13.45      1.09 o 
   4   8   4      445.77      458.82     10.44 o 
   5   8   4      394.02      387.26      9.06 o 
   6   8   4        3.14        2.21      0.87 o 
   7   8   4       66.57       62.08      3.19 o 
   8   8   4       49.03       47.33      4.57 o 
   9   8   4       36.17       29.99      2.31 o 
  10   8   4       24.47       27.87      2.42 o 
   0   9   4      530.32      533.50     20.49 o 
   1   9   4      148.86      131.44      5.20 o 
   2   9   4       59.69       47.94      2.74 o 
   3   9   4      238.62      221.17      6.28 o 
   4   9   4      241.37      239.83      8.49 o 
   5   9   4        3.23        3.28      0.82 o 
   6   9   4       28.03       27.08      2.32 o 
   7   9   4      111.53      116.22      7.69 o 
   8   9   4        3.66        5.97      1.25 o 
   9   9   4       60.22       70.08      3.68 o 
  10   9   4        9.42       14.81      5.56 o 
   0  10   4        5.57        3.12      1.35 o 
   1  10   4      333.43      332.77     11.90 o 
   2  10   4      194.51      202.30      5.93 o 
   3  10   4      236.65      233.72      6.79 o 
   4  10   4      231.43      229.17      6.72 o 
   5  10   4       41.86       44.81      2.55 o 
   6  10   4       24.78       27.14      2.28 o 
   7  10   4       17.74       19.45      3.02 o 
   8  10   4        3.42        4.11      1.25 o 
   9  10   4       25.18       31.11      2.93 o 
   0  11   4        2.65        0.15      1.04 o 
   1  11   4       97.90       91.88      3.65 o 
   2  11   4        3.60        1.99      1.06 o 
   3  11   4       17.43       13.32      1.76 o 
   4  11   4      151.57      155.04      5.82 o 
   5  11   4      101.63       90.00      3.95 o 
   6  11   4      132.10      139.36      5.57 o 
   7  11   4        3.58        3.91      1.38 o 
   8  11   4        3.12        3.88      1.82 o 
   0  12   4        1.57        3.19      1.39 o 
   1  12   4        2.40        2.39      1.07 o 
   2  12   4       37.80       29.42      2.56 o 
   3  12   4       35.42       38.35      2.96 o 
   4  12   4       66.37       72.14      4.90 o 
   5  12   4       21.36       20.22      2.40 o 
   6  12   4       44.17       45.63      4.16 o 
   7  12   4       45.11       48.31      8.58 o 
   0  13   4       12.93       11.56      2.60 o 
   1  13   4       33.58       34.59      2.90 o 
   2  13   4        4.62        2.45      1.37 o 
   3  13   4       11.57        5.93      1.63 o 
   4  13   4       35.94       35.66      3.11 o 
   5  13   4       18.71       17.25      2.52 o 
   6  13   4       63.91       69.18     14.12 o 
   0  14   4       55.43       56.22      7.45 o 
   1  14   4       20.14       22.69      2.61 o 
   2  14   4       26.40       32.55      3.04 o 
   3  14   4        4.48        7.86      1.92 o 
   4  14   4       11.89       21.43      5.07 o 
   5  14   4       28.31       47.48     10.99 o 
   1  15   4       32.92       41.95      6.06 o 
   2  15   4       40.03       47.65      6.47 o 
   1   0   5      638.53      627.02     28.51 o 
   2   0   5     8407.54     9016.32    542.61 o 
   3   0   5      299.27      322.85     12.64 o 
   4   0   5     2217.71     2325.61     73.16 o 
   5   0   5     1080.51     1104.73     35.51 o 
   6   0   5      711.38      734.24     32.21 o 
   7   0   5       19.95       14.81      3.03 o 
   8   0   5      917.05     1009.84     58.86 o 
   9   0   5      263.34      258.02     17.50 o 
  10   0   5        0.72       -0.16      2.11 o 
  11   0   5       43.77       55.84      8.64 o 
  12   0   5       13.51       16.41      2.75 o 
   0   1   5     2847.57     3178.88    136.77 o 
   1   1   5      160.40      142.60      7.84 o 
   2   1   5       21.72       20.53      1.23 o 
   3   1   5      286.25      298.42      7.18 o 
   4   1   5     2862.05     3192.11     63.18 o 
   5   1   5      181.03      182.93      6.07 o 
   6   1   5      917.24      954.18     24.83 o 
   7   1   5      200.73      206.13      7.60 o 
   8   1   5      151.74      141.38     10.09 o 
   9   1   5        6.62        6.11      1.43 o 
  10   1   5       29.09       29.29      2.57 o 
  11   1   5       12.43       15.20      2.08 o 
  12   1   5       41.70       35.22      4.90 o 
   0   2   5     3742.68     4094.18    175.60 o 
   1   2   5       50.17       51.83      3.62 o 
   2   2   5      387.65      389.99     12.26 o 
   3   2   5      941.48      957.10     30.20 o 
   4   2   5     1127.36     1191.45     26.15 o 
   5   2   5      424.13      320.48     46.81 o 
   6   2   5        1.02        0.91      0.48 o 
   7   2   5      144.01      136.81      3.78 o 
   8   2   5      173.43      180.51      6.21 o 
   9   2   5       41.50       40.02      2.46 o 
  10   2   5       72.72       72.44      5.85 o 
  11   2   5       13.28       18.43      2.21 o 
  12   2   5       54.73       62.60      6.49 o 
   0   3   5      573.86      598.33     20.27 o 
   1   3   5      908.22     1001.53     21.23 o 
   2   3   5      261.84      274.19      5.61 o 
   3   3   5      263.12      261.92      9.93 o 
   4   3   5      104.84      104.55      2.85 o 
   5   3   5      209.35      196.35      4.88 o 
   6   3   5      448.83      466.44     10.58 o 
   7   3   5      262.24      270.17      6.62 o 
   8   3   5      333.90      348.16     10.67 o 
   9   3   5      171.72      165.74      5.89 o 
  10   3   5        9.76        8.94      1.63 o 
  11   3   5       56.94       56.81      9.88 o 
   0   4   5     1731.43     1884.72     72.41 o 
   1   4   5     1105.90     1190.77     26.74 o 
   2   4   5       89.41       91.94      3.72 o 
   3   4   5       61.50       67.27      2.42 o 
   4   4   5       10.78        7.86      0.67 o 
   5   4   5      105.33       94.72      2.80 o 
   6   4   5       19.67       21.42      1.24 o 
   7   4   5      230.79      251.11      7.56 o 
   8   4   5       88.69       84.97      3.48 o 
   9   4   5       38.28       33.34      2.67 o 
  10   4   5      124.86      122.38      5.66 o 
  11   4   5        6.67        5.80      2.12 o 
   0   5   5      399.60      456.10     16.17 o 
   1   5   5      116.55      129.86      3.55 o 
   2   5   5      536.44      552.71     10.87 o 
   3   5   5      165.06      179.45      6.98 o 
   4   5   5      146.70      138.76      3.94 o 
   5   5   5      225.62      207.10      7.43 o 
   6   5   5     1506.10     1659.59     41.74 o 
   7   5   5       13.26       13.31      1.32 o 
   8   5   5        2.95        0.84      1.06 o 
   9   5   5        4.97        3.95      1.27 o 
  10   5   5      112.03       98.98      4.88 o 
  11   5   5       67.01       53.53     10.82 o 
   0   6   5       11.49       11.18      2.76 o 
   1   6   5      181.56      165.87      4.18 o 
   2   6   5      594.15      604.90     14.37 o 
   3   6   5       81.09       76.31      3.03 o 
   4   6   5      277.90      297.07      7.01 o 
   5   6   5       12.10        8.80      0.98 o 
   6   6   5       39.29       38.89      2.63 o 
   7   6   5      407.53      421.52     12.03 o 
   8   6   5        7.27        5.07      1.10 o 
   9   6   5       30.53       26.59      2.50 o 
  10   6   5       19.01       17.05      2.18 o 
   0   7   5      416.89      447.68     16.39 o 
   1   7   5       57.50       61.64      2.15 o 
   2   7   5        9.80        6.48      0.78 o 
   3   7   5      172.70      182.04      5.21 o 
   4   7   5      173.76      166.88      8.38 o 
   5   7   5       96.70       90.90      3.12 o 
   6   7   5      231.48      245.12     10.39 o 
   7   7   5       11.03       10.57      1.22 o 
   8   7   5       81.54       79.93      4.33 o 
   9   7   5       19.36       16.49      1.78 o 
  10   7   5        3.43        3.79      1.49 o 
   0   8   5       56.93       54.15      3.61 o 
   1   8   5       23.06       21.65      1.37 o 
   2   8   5       29.44       32.05      1.65 o 
   3   8   5      411.67      441.66     12.34 o 
   4   8   5      116.54      119.16      3.63 o 
   5   8   5      176.66      166.96      7.55 o 
   6   8   5       23.00       24.55      1.76 o 
   7   8   5        2.24        2.44      1.05 o 
   8   8   5       53.10       51.06      2.88 o 
   9   8   5       31.18       28.30      2.70 o 
  10   8   5       22.13       25.11      4.50 o 
   0   9   5       61.85       49.65      3.00 o 
   1   9   5      392.00      406.44      9.36 o 
   2   9   5       57.89       49.26      2.84 o 
   3   9   5      129.52      113.74      3.96 o 
   4   9   5        8.41        6.73      1.11 o 
   5   9   5       97.97       89.49      3.78 o 
   6   9   5      103.94      104.13      6.19 o 
   7   9   5        7.13        6.04      1.22 o 
   8   9   5       25.07       22.33      2.00 o 
   9   9   5        0.18        0.82      1.15 o 
   0  10   5       78.37       87.28      5.33 o 
   1  10   5       54.43       49.97      2.56 o 
   2  10   5      386.46      418.91     11.16 o 
   3  10   5        0.83        1.22      0.86 o 
   4  10   5        2.28        1.50      0.92 o 
   5  10   5       97.93       92.44      3.91 o 
   6  10   5       67.26       53.46      4.42 o 
   7  10   5       69.63       69.83      4.33 o 
   8  10   5        4.29        5.76      1.62 o 
   9  10   5       25.28       35.65      3.18 o 
   0  11   5      228.22      214.46     10.01 o 
   1  11   5        3.13        3.86      0.99 o 
   2  11   5       66.85       61.14      3.51 o 
   3  11   5       19.99       18.26      2.08 o 
   4  11   5        9.99        6.96      1.48 o 
   5  11   5        1.51        1.29      1.05 o 
   6  11   5        1.33        3.52      1.33 o 
   7  11   5       41.25       44.25      3.27 o 
   8  11   5        6.51        6.04      3.15 o 
   0  12   5       69.03       45.09      6.78 o 
   1  12   5       20.71       21.79      2.46 o 
   2  12   5      121.31      120.93      5.20 o 
   3  12   5       18.60       10.10      1.73 o 
   4  12   5       72.43       64.96      3.76 o 
   5  12   5        2.64        1.86      1.38 o 
   6  12   5        4.31        6.98      1.91 o 
   7  12   5       46.98       63.05     10.35 o 
   0  13   5        2.96        0.47      2.96 o 
   1  13   5        3.50        2.89      1.38 o 
   2  13   5       14.19        9.16      1.82 o 
   3  13   5       21.53       24.85      2.61 o 
   4  13   5       69.96       75.68      6.18 o 
   5  13   5        1.26        1.73      1.64 o 
   6  13   5        0.06       10.18      7.27 o 
   0  14   5       42.30       40.55      7.48 o 
   1  14   5       32.82       35.70      3.70 o 
   2  14   5        0.62        1.90      1.46 o 
   3  14   5        0.91        2.74      1.47 o 
   4  14   5       64.97       90.18      6.59 o 
   2  15   5        8.54       11.10      3.67 o 
   0   0   6      178.62      168.06     13.12 o 
   2   0   6      569.21      636.48     29.27 o 
   3   0   6        6.26        6.50      1.26 o 
   4   0   6        0.00        2.77      2.42 o 
   5   0   6     1861.55     1913.72     80.29 o 
   6   0   6      842.84      851.04     37.26 o 
   7   0   6      255.04      220.92     11.58 o 
   8   0   6        5.43        5.50      2.52 o 
   9   0   6       56.44       53.90      6.36 o 
  10   0   6       85.34       91.34      8.32 o 
  11   0   6      133.07      141.74      7.65 o 
  12   0   6       43.87       43.00      4.12 o 
   0   1   6        3.55        2.99      1.23 o 
   1   1   6      818.82      851.83     27.20 o 
   2   1   6      281.78      308.80     10.80 o 
   3   1   6     1114.99     1258.07     27.84 o 
   4   1   6      190.69      178.13      4.68 o 
   5   1   6      359.72      376.79     10.54 o 
   6   1   6      595.20      614.77     19.58 o 
   7   1   6      202.42      194.03      7.42 o 
   8   1   6      151.14      148.57      8.13 o 
   9   1   6        5.94        8.03      2.09 o 
  10   1   6        7.58        4.69      1.44 o 
  11   1   6      102.69      109.07      5.36 o 
  12   1   6      121.29      150.29      5.77 o 
   0   2   6       13.08       15.31      2.75 o 
   1   2   6      751.41      771.45     20.82 o 
   2   2   6     1158.62     1210.92     35.50 o 
   3   2   6       99.25      111.40      3.31 o 
   4   2   6      243.95      251.45      9.60 o 
   5   2   6      353.74      341.76     10.56 o 
   6   2   6       29.88       31.42      2.31 o 
   7   2   6      514.63      512.43     16.77 o 
   8   2   6       51.98       45.34      3.02 o 
   9   2   6       47.58       54.56      3.29 o 
  10   2   6       10.31        9.36      1.63 o 
  11   2   6        1.61        0.48      1.56 o 
   0   3   6     2987.65     3360.47    118.66 o 
   1   3   6      663.33      745.91     17.84 o 
   2   3   6      484.85      534.79     11.81 o 
   3   3   6      232.82      234.13      5.48 o 
   4   3   6      212.38      183.24      5.51 o 
   5   3   6       37.00       37.03      1.65 o 
   6   3   6      230.53      215.33      7.59 o 
   7   3   6       86.74       87.97      3.67 o 
   8   3   6       16.03       13.92      1.80 o 
   9   3   6       53.11       44.74      8.12 o 
  10   3   6       48.74       44.86      3.94 o 
  11   3   6       10.85        8.53      2.10 o 
   0   4   6      817.33      783.91     30.83 o 
   1   4   6      528.27      557.19     13.66 o 
   2   4   6      312.82      316.91      6.97 o 
   3   4   6       33.22       42.26      1.95 o 
   4   4   6       25.36       25.68      1.33 o 
   5   4   6      243.60      224.08      8.64 o 
   6   4   6      467.66      504.96     15.33 o 
   7   4   6      687.67      723.56     26.75 o 
   8   4   6      145.91      145.83      6.96 o 
   9   4   6       54.01       51.42      4.36 o 
  10   4   6       30.31       27.12      3.17 o 
  11   4   6       49.08       42.25      4.13 o 
   0   5   6     1337.07     1526.33     50.41 o 
   1   5   6      264.89      336.70      7.97 o 
   2   5   6      742.42      769.57     19.79 o 
   3   5   6      154.25      151.18      4.34 o 
   4   5   6      101.54      102.71      3.33 o 
   5   5   6      407.24      400.63     24.82 o 
   6   5   6       23.77       17.18      1.63 o 
   7   5   6      112.14      105.22      5.97 o 
   8   5   6      142.59      136.29      5.46 o 
   9   5   6      175.31      171.73     17.44 o 
  10   5   6       18.96       16.83      2.63 o 
  11   5   6        7.13        3.08      2.56 o 
   0   6   6       73.27       60.95      6.42 o 
   1   6   6       20.69       25.48      1.46 o 
   2   6   6      327.74      323.37      8.69 o 
   3   6   6       35.24       39.96      2.16 o 
   4   6   6      236.52      241.48      6.48 o 
   5   6   6      236.85      220.60      6.50 o 
   6   6   6      251.65      249.54      7.76 o 
   7   6   6      700.80      747.82     25.37 o 
   8   6   6      269.64      277.66     12.37 o 
   9   6   6       11.99        8.02      2.11 o 
  10   6   6       14.06        8.54      2.09 o 
   0   7   6        6.61        8.00      1.35 o 
   1   7   6       79.19       80.46      3.14 o 
   2   7   6      214.42      217.31      9.01 o 
   3   7   6       79.37       76.55      2.96 o 
   4   7   6      792.91      807.12     18.62 o 
   5   7   6       70.90       65.42      3.99 o 
   6   7   6       46.94       45.02      4.79 o 
   7   7   6        4.71        4.63      1.00 o 
   8   7   6       93.03       91.90      4.78 o 
   9   7   6        4.22        1.76      1.15 o 
  10   7   6       59.94       57.76      4.98 o 
   0   8   6       18.00       18.74      3.51 o 
   1   8   6       29.25       22.17      1.80 o 
   2   8   6       56.13       51.51      2.45 o 
   3   8   6      446.10      441.95     14.41 o 
   4   8   6      191.15      173.44      5.34 o 
   5   8   6       95.80       86.23      4.46 o 
   6   8   6        0.56        1.23      0.99 o 
   7   8   6      117.95      119.21      4.74 o 
   8   8   6        0.12        1.58      0.94 o 
   9   8   6      128.82      146.37      8.44 o 
   0   9   6       49.99       37.27      3.12 o 
   1   9   6      183.59      159.29     11.34 o 
   2   9   6        2.61        2.18      0.85 o 
   3   9   6      135.86      134.00      4.50 o 
   4   9   6      402.72      437.25     14.14 o 
   5   9   6      175.52      157.51      5.42 o 
   6   9   6      133.09      128.34      7.17 o 
   7   9   6       69.96       66.53      7.26 o 
   8   9   6       74.70       84.75      7.02 o 
   9   9   6        2.39        2.14      1.46 o 
   0  10   6      180.83      166.93      8.41 o 
   1  10   6        8.39       12.11      1.46 o 
   2  10   6       11.09        7.03      1.54 o 
   3  10   6       48.88       37.89      2.35 o 
   4  10   6       59.33       62.12      3.01 o 
   5  10   6      267.96      274.55     12.80 o 
   6  10   6       72.72       70.57      3.72 o 
   7  10   6       12.24       14.15      2.03 o 
   8  10   6       13.53       16.16      2.33 o 
   9  10   6        4.99        4.95      3.05 o 
   0  11   6        4.01        4.94      1.83 o 
   1  11   6        3.58        2.03      1.20 o 
   2  11   6        5.87        3.30      1.27 o 
   3  11   6      114.25      104.36      4.65 o 
   4  11   6       14.36       14.00      1.79 o 
   5  11   6        5.27        5.42      1.30 o 
   6  11   6       84.54       87.37      4.25 o 
   7  11   6       31.11       31.90      3.82 o 
   8  11   6        0.36        0.49      3.50 o 
   0  12   6       58.31       57.37      8.33 o 
   1  12   6       13.13        9.83      1.72 o 
   2  12   6       24.83       17.28      2.06 o 
   3  12   6        9.13        8.50      1.69 o 
   4  12   6       30.91       38.03      3.03 o 
   5  12   6       51.64       45.97      4.22 o 
   6  12   6       31.91       29.93      3.27 o 
   7  12   6       27.66       28.91     10.24 o 
   0  13   6       66.13       73.57      9.67 o 
   1  13   6       12.09       11.47      2.40 o 
   2  13   6        6.30        3.95      1.46 o 
   3  13   6       56.02       64.31      4.17 o 
   4  13   6       75.63       90.04      4.77 o 
   5  13   6       81.87      103.90      5.51 o 
   6  13   6        6.99       -0.33      8.37 o 
   0  14   6        7.63       16.41      5.52 o 
   1  14   6       13.52       23.58      4.43 o 
   2  14   6       39.54       51.41      3.81 o 
   3  14   6       20.72       17.99      3.34 o 
   4  14   6       30.45       36.96      5.01 o 
   1   0   7     1696.90     2035.37     89.03 o 
   2   0   7     1004.65     1138.83     51.78 o 
   3   0   7      572.87      678.84     24.72 o 
   4   0   7     1031.52     1179.08     41.58 o 
   5   0   7      591.49      613.09     27.67 o 
   6   0   7      327.70      325.71     16.09 o 
   7   0   7      403.40      369.30     47.56 o 
   8   0   7      696.70      740.98     36.33 o 
   9   0   7        2.42        0.84      2.15 o 
  10   0   7        1.32        0.36      2.38 o 
  11   0   7        0.00        0.12      1.85 o 
   0   1   7       56.89       48.44      4.32 o 
   1   1   7      713.80      755.99     24.54 o 
   2   1   7     1388.30     1603.70     49.95 o 
   3   1   7      376.99      392.11     11.61 o 
   4   1   7      287.45      273.11      9.24 o 
   5   1   7      122.80      120.31      5.23 o 
   6   1   7      199.84      187.23      7.35 o 
   7   1   7      610.35      601.92     19.49 o 
   8   1   7      444.71      428.16     14.55 o 
   9   1   7       67.20       65.68      5.16 o 
  10   1   7        7.77        9.86      1.77 o 
  11   1   7        6.14        5.42      1.61 o 
   0   2   7        0.05       -0.95      1.07 o 
   1   2   7      736.06      772.90     28.93 o 
   2   2   7      229.65      261.67      7.78 o 
   3   2   7       29.10       26.30      1.72 o 
   4   2   7      508.58      490.63     11.62 o 
   5   2   7      204.11      199.53      6.63 o 
   6   2   7      135.89      124.20      5.52 o 
   7   2   7      172.20      151.42      6.43 o 
   8   2   7       75.86       72.82      4.44 o 
   9   2   7       94.86       93.08      4.67 o 
  10   2   7        2.75        2.79      1.38 o 
  11   2   7      135.23      139.14      7.73 o 
   0   3   7        0.34        1.09      0.52 o 
   1   3   7      724.74      824.30     19.68 o 
   2   3   7        4.56        4.32      0.96 o 
   3   3   7       28.12       23.49      1.45 o 
   4   3   7      229.75      232.18      5.58 o 
   5   3   7      299.64      302.42      7.93 o 
   6   3   7        1.37        1.57      0.83 o 
   7   3   7       46.36       37.47      2.42 o 
   8   3   7        5.37        5.64      1.22 o 
   9   3   7      287.90      280.61     12.79 o 
  10   3   7       10.20        9.83      2.18 o 
  11   3   7       36.33       44.96      6.50 o 
   0   4   7      482.64      501.90     17.62 o 
   1   4   7      166.63      145.17      4.23 o 
   2   4   7      486.12      542.39     12.02 o 
   3   4   7      153.09      140.14      4.07 o 
   4   4   7      136.76      123.52      3.45 o 
   5   4   7        2.85        2.39      0.69 o 
   6   4   7      192.12      184.51      7.12 o 
   7   4   7      301.73      323.80     12.56 o 
   8   4   7      282.13      296.62     11.68 o 
   9   4   7       30.58       28.86      3.21 o 
  10   4   7       14.58       12.18      2.42 o 
  11   4   7       31.55       39.23     10.40 o 
   0   5   7      967.98      780.32    118.37 o 
   1   5   7      610.52      662.96     16.29 o 
   2   5   7      594.22      629.35     16.81 o 
   3   5   7      516.75      526.29     12.36 o 
   4   5   7      235.29      212.59      5.87 o 
   5   5   7       82.34       81.79      3.21 o 
   6   5   7       84.17       81.15      3.68 o 
   7   5   7       94.81       99.76      6.36 o 
   8   5   7      322.14      347.27     19.09 o 
   9   5   7      105.66      116.28      6.72 o 
  10   5   7       12.08        7.93      3.01 o 
   0   6   7      178.54      195.21      8.05 o 
   1   6   7      230.27      226.59      7.06 o 
   2   6   7       14.72       14.06      1.20 o 
   3   6   7      345.38      346.92      8.83 o 
   4   6   7      327.56      315.22     11.55 o 
   5   6   7      490.34      483.80     21.87 o 
   6   6   7       54.20       38.49      6.42 o 
   7   6   7       16.11       11.31      1.53 o 
   8   6   7      229.80      236.80     22.12 o 
   9   6   7        5.81        5.16      3.39 o 
  10   6   7      114.35      114.97      6.87 o 
   0   7   7        0.72        7.14      2.39 o 
   1   7   7       59.24       54.24      2.91 o 
   2   7   7       73.39       67.84      3.63 o 
   3   7   7      168.08      159.62      5.34 o 
   4   7   7       72.42       73.56      3.90 o 
   5   7   7      133.47      139.80      5.54 o 
   6   7   7       46.34       47.53      2.79 o 
   7   7   7       96.07       99.77      7.37 o 
   8   7   7       46.30       38.67      7.50 o 
   9   7   7       94.90      110.00     12.14 o 
   0   8   7       10.43       12.35      2.93 o 
   1   8   7      106.89       91.78      3.84 o 
   2   8   7       53.60       46.85      3.44 o 
   3   8   7      115.99      102.96      6.37 o 
   4   8   7        9.46        8.11      1.10 o 
   5   8   7      258.02      255.63      8.79 o 
   6   8   7      275.60      292.71     10.96 o 
   7   8   7       68.56       67.16      5.91 o 
   8   8   7       34.67       28.59      2.59 o 
   9   8   7       25.13       23.49      3.25 o 
   0   9   7      170.79      157.74      6.42 o 
   1   9   7        6.14        8.35      1.35 o 
   2   9   7      345.61      317.15      8.63 o 
   3   9   7        7.08        8.13      1.30 o 
   4   9   7       31.53       31.04      2.17 o 
   5   9   7      130.29      117.54      7.55 o 
   6   9   7        7.80        5.27      1.27 o 
   7   9   7      212.07      243.58      9.50 o 
   8   9   7       90.96       90.56      8.52 o 
   9   9   7       62.49       65.41      8.05 o 
   0  10   7        0.15       -0.75      1.22 o 
   1  10   7      286.31      297.17      9.91 o 
   2  10   7      105.51       92.89      3.81 o 
   3  10   7       10.24       12.45      1.53 o 
   4  10   7       32.74       33.29      2.31 o 
   5  10   7       64.10       58.02      3.62 o 
   6  10   7       41.98       31.23      3.61 o 
   7  10   7       49.54       58.22      3.62 o 
   8  10   7      158.22      202.75      9.14 o 
   0  11   7        6.78        3.60      3.18 o 
   1  11   7       71.40       66.48      4.21 o 
   2  11   7       18.81       22.66      2.88 o 
   3  11   7       71.61       61.65      4.40 o 
   4  11   7        5.84        3.31      1.25 o 
   5  11   7       32.56       24.38      2.28 o 
   6  11   7       44.05       49.67      5.58 o 
   7  11   7       22.00       30.68      2.77 o 
   0  12   7       51.60       68.20     13.06 o 
   1  12   7       11.81       12.25      3.08 o 
   2  12   7       25.30       26.80      2.60 o 
   3  12   7       59.23       56.44      3.61 o 
   4  12   7       18.86       15.75      2.10 o 
   5  12   7       87.89      100.66      9.78 o 
   6  12   7       47.49       54.53      4.24 o 
   0  13   7        9.84        0.40      3.55 o 
   1  13   7       18.62       18.82      3.97 o 
   2  13   7        0.14       -0.51      1.39 o 
   3  13   7       63.29       74.12      4.70 o 
   4  13   7        5.61        7.26      1.91 o 
   5  13   7      117.22      150.46     14.02 o 
   0  14   7       18.60       13.50      8.94 o 
   1  14   7       19.21       30.65      5.15 o 
   2  14   7       37.00       45.63      8.43 o 
   3  14   7       74.76       95.16      6.83 o 
   0   0   8      121.97      128.77     11.59 o 
   1   0   8      977.85     1152.67     73.84 o 
   2   0   8       39.16       40.96      8.57 o 
   3   0   8     1028.04     1191.46     42.07 o 
   4   0   8       57.40       51.96      3.69 o 
   5   0   8       37.02       33.21      9.78 o 
   6   0   8       14.76        9.14      2.38 o 
   7   0   8       71.62       54.46      5.14 o 
   8   0   8        6.58        6.38      2.36 o 
   9   0   8       70.84       66.73      7.54 o 
  10   0   8      263.70      259.96     18.55 o 
  11   0   8        2.09        2.35      2.84 o 
   0   1   8      706.96      625.82    115.02 o 
   1   1   8      825.26      888.63     33.23 o 
   2   1   8       71.21       57.58     16.12 o 
   3   1   8      221.27      215.23      6.52 o 
   4   1   8        8.75        4.95      1.04 o 
   5   1   8      188.97      204.20      7.95 o 
   6   1   8       99.16       86.01      4.96 o 
   7   1   8      420.12      417.63     14.37 o 
   8   1   8        1.53        3.30      1.45 o 
   9   1   8      198.82      167.76      9.30 o 
  10   1   8       23.16       22.11      2.43 o 
  11   1   8       50.39       50.41      3.68 o 
   0   2   8        5.07        8.73      2.22 o 
   1   2   8     1415.57     1553.02     48.91 o 
   2   2   8      213.22      200.53      6.30 o 
   3   2   8      181.06      142.43      6.56 o 
   4   2   8       41.44       45.16      2.13 o 
   5   2   8      249.98      229.81      8.77 o 
   6   2   8      400.63      367.83     31.17 o 
   7   2   8      211.19      209.85      8.35 o 
   8   2   8        9.31        8.02      1.72 o 
   9   2   8       47.53       45.91      3.30 o 
  10   2   8       69.61       52.55      4.42 o 
  11   2   8       96.30      106.42      6.60 o 
   0   3   8       74.90       73.37      3.84 o 
   1   3   8      572.50      545.34     13.46 o 
   2   3   8       36.78       40.57      3.17 o 
   3   3   8      151.82      170.40      6.82 o 
   4   3   8       35.41       26.63      1.62 o 
   5   3   8      103.12       93.22      3.75 o 
   6   3   8      211.48      214.58      7.07 o 
   7   3   8      107.81      102.32      4.24 o 
   8   3   8       21.43       19.27      2.28 o 
   9   3   8      375.08      344.09     15.28 o 
  10   3   8        7.67       10.66      3.08 o 
  11   3   8       20.25       20.91      3.18 o 
   0   4   8      539.99      621.88     21.67 o 
   1   4   8      691.08      709.68     20.39 o 
   2   4   8      262.01      256.55      8.25 o 
   3   4   8       12.78        7.90      0.81 o 
   4   4   8      185.99      204.96      7.00 o 
   5   4   8      434.75      416.24     17.94 o 
   6   4   8      443.42      432.95     19.68 o 
   7   4   8      561.90      620.38     21.89 o 
   8   4   8       40.95       36.90      4.93 o 
   9   4   8       64.62       65.99      6.65 o 
  10   4   8       48.73       42.74      4.03 o 
   0   5   8       48.11       47.88      2.81 o 
   1   5   8      368.20      381.40     10.67 o 
   2   5   8      114.45      116.56      5.45 o 
   3   5   8       90.24       82.49      4.53 o 
   4   5   8       82.97       75.32      2.94 o 
   5   5   8      396.48      395.19     18.29 o 
   6   5   8       48.51       55.52      2.96 o 
   7   5   8        2.21        5.19      1.42 o 
   8   5   8       70.14       83.22      8.18 o 
   9   5   8       57.43       48.16      4.30 o 
  10   5   8        5.20        5.00      3.80 o 
   0   6   8       14.24       13.52      2.53 o 
   1   6   8       46.06       44.07      2.55 o 
   2   6   8      268.29      266.25      9.14 o 
   3   6   8      305.50      278.43      9.85 o 
   4   6   8      118.57      103.38      4.30 o 
   5   6   8     1034.29     1064.24     40.39 o 
   6   6   8      277.73      293.32     10.13 o 
   7   6   8      151.71      163.21     14.96 o 
   8   6   8        3.57       -0.89      1.31 o 
   9   6   8       36.18       21.76      3.76 o 
  10   6   8       11.23       10.62      2.46 o 
   0   7   8       24.08       21.56      2.00 o 
   1   7   8       46.58       35.26      2.38 o 
   2   7   8      390.08      402.59     12.99 o 
   3   7   8      291.52      288.43      7.80 o 
   4   7   8       50.45       42.08      2.42 o 
   5   7   8      314.96      327.78     18.02 o 
   6   7   8       51.67       49.70      2.85 o 
   7   7   8       10.06        8.72      1.48 o 
   8   7   8       88.87       86.63      5.13 o 
   9   7   8       23.37       24.31      3.32 o 
   0   8   8      185.02      184.24      8.21 o 
   1   8   8       40.15       33.59      2.27 o 
   2   8   8       12.71       16.98      1.53 o 
   3   8   8       99.65       96.34      3.74 o 
   4   8   8       21.52       14.08      1.68 o 
   5   8   8       60.83       54.61      3.09 o 
   6   8   8       25.43       21.52      2.12 o 
   7   8   8       27.73       27.51      2.41 o 
   8   8   8        6.27        5.36      1.76 o 
   9   8   8       20.61       20.83      6.07 o 
   0   9   8       79.42       61.27      7.75 o 
   1   9   8      261.83      246.16      8.48 o 
   2   9   8       36.95       28.13      2.01 o 
   3   9   8        9.93        7.52      1.52 o 
   4   9   8       32.59       32.85      2.36 o 
   5   9   8       46.71       47.82      4.43 o 
   6   9   8        2.20        1.48      1.75 o 
   7   9   8       70.63       75.56      6.51 o 
   8   9   8       54.05       65.61      5.34 o 
   0  10   8       76.98       65.94      5.95 o 
   1  10   8       19.50       12.72      1.71 o 
   2  10   8       13.76       11.09      1.74 o 
   3  10   8       47.18       43.91      2.68 o 
   4  10   8       49.62       52.47      2.92 o 
   5  10   8      145.64      153.26      9.74 o 
   6  10   8       13.58       13.21      2.55 o 
   7  10   8       98.22      112.61      8.83 o 
   8  10   8        3.54        5.06      4.22 o 
   0  11   8       68.82       74.63      9.22 o 
   1  11   8       70.28       76.35      7.75 o 
   2  11   8       78.01       83.00      4.81 o 
   3  11   8       14.57       13.07      2.20 o 
   4  11   8       31.42       34.93      2.74 o 
   5  11   8        0.14        2.32      2.17 o 
   6  11   8        5.67        7.78      1.69 o 
   7  11   8      102.07      116.78     10.32 o 
   0  12   8       17.28       13.76      4.85 o 
   1  12   8       18.30       17.73      3.78 o 
   2  12   8       25.07       27.85      3.13 o 
   3  12   8        2.58        1.04      1.28 o 
   4  12   8        0.93        1.07      1.22 o 
   5  12   8        5.27        1.70      1.68 o 
   6  12   8       17.39       20.08      2.37 o 
   0  13   8        0.16        4.44      4.06 o 
   1  13   8       10.26       15.50      3.79 o 
   2  13   8       16.37       19.05      4.12 o 
   3  13   8        6.05        6.67      1.94 o 
   4  13   8       28.11       33.78      3.49 o 
   1  14   8       35.75       50.11     12.59 o 
   2  14   8       33.45       59.64     14.03 o 
   1   0   9      446.36      496.87     24.41 o 
   2   0   9        2.89        3.80      1.64 o 
   3   0   9       30.37       17.06      5.58 o 
   4   0   9      178.45      184.26      8.33 o 
   5   0   9       20.57       17.20      3.09 o 
   6   0   9        4.12        0.56      2.60 o 
   7   0   9      482.31      464.81     22.49 o 
   8   0   9        8.14        8.02      2.60 o 
   9   0   9        7.99        1.16      2.60 o 
  10   0   9        2.88        0.95      2.80 o 
  11   0   9       58.09       55.03      7.18 o 
   0   1   9       51.86       51.24      5.25 o 
   1   1   9       39.49       38.20      3.12 o 
   2   1   9      610.17      444.11    139.83 o 
   3   1   9       13.95       12.41      1.38 o 
   4   1   9      172.48      182.71      5.90 o 
   5   1   9       62.66       61.71      3.88 o 
   6   1   9       97.53       90.46      4.72 o 
   7   1   9       37.34       31.64      2.97 o 
   8   1   9      358.85      359.99     12.94 o 
   9   1   9       39.07       30.75      3.86 o 
  10   1   9       21.51       18.17      3.22 o 
  11   1   9        8.31       13.73      4.33 o 
   0   2   9      159.60      149.59      9.51 o 
   1   2   9      419.48      416.22     14.87 o 
   2   2   9       55.84       63.97      3.95 o 
   3   2   9       89.02       75.34      5.44 o 
   4   2   9       80.71       70.76      3.20 o 
   5   2   9      156.85      150.00      6.56 o 
   6   2   9       40.52       31.55      2.91 o 
   7   2   9      384.57      387.04     13.71 o 
   8   2   9       35.39       30.39      3.01 o 
   9   2   9        5.94        5.13      2.14 o 
  10   2   9       86.35       74.83      7.84 o 
  11   2   9        0.22       -2.79      3.00 o 
   0   3   9       81.81       87.39      4.14 o 
   1   3   9     1184.97     1247.74     36.85 o 
   2   3   9       75.32       80.01      4.60 o 
   3   3   9       64.90       62.69      3.00 o 
   4   3   9      311.66      297.00      9.68 o 
   5   3   9       71.56       65.90      4.01 o 
   6   3   9      276.41      267.14      8.54 o 
   7   3   9       66.03       57.30      3.16 o 
   8   3   9      117.32      135.02      7.99 o 
   9   3   9       16.84       17.40      2.75 o 
  10   3   9       23.95       25.07      3.37 o 
   0   4   9     3236.09     3670.04    119.58 o 
   1   4   9       99.54       97.32     13.54 o 
   2   4   9       73.54       70.58      6.87 o 
   3   4   9      592.14      631.52     19.70 o 
   4   4   9      227.68      233.11      5.88 o 
   5   4   9      552.96      579.84     18.50 o 
   6   4   9      177.94      166.59     16.92 o 
   7   4   9       36.82       34.00      2.92 o 
   8   4   9       46.57       49.98      4.48 o 
   9   4   9       39.96       42.16      6.13 o 
  10   4   9       47.14       45.66      4.36 o 
   0   5   9      440.52      422.28     15.48 o 
   1   5   9      635.81      649.54     18.67 o 
   2   5   9       95.28       87.15      4.08 o 
   3   5   9      407.48      425.63     15.10 o 
   4   5   9      175.25      161.99      8.56 o 
   5   5   9       34.96       28.75      2.18 o 
   6   5   9        5.73        6.46      1.54 o 
   7   5   9      224.82      233.01     11.72 o 
   8   5   9      110.10       98.98      5.17 o 
   9   5   9       19.26       17.98      2.91 o 
  10   5   9        2.00       -0.04      1.79 o 
   0   6   9       44.32       41.72      3.26 o 
   1   6   9      111.88      120.91      4.89 o 
   2   6   9      191.19      174.74      5.79 o 
   3   6   9      189.25      171.13      7.14 o 
   4   6   9      214.10      209.63      6.10 o 
   5   6   9       18.73       18.21      1.82 o 
   6   6   9      286.84      278.18     23.18 o 
   7   6   9       51.73       42.77      4.23 o 
   8   6   9       53.30       57.09      6.33 o 
   9   6   9        5.59        6.78      2.09 o 
   0   7   9       27.09       31.58      5.35 o 
   1   7   9      165.31      161.23      6.20 o 
   2   7   9      233.65      233.24      8.70 o 
   3   7   9       69.76       75.17      3.60 o 
   4   7   9       23.38       25.02      2.54 o 
   5   7   9      118.38      114.87      5.85 o 
   6   7   9       12.42        7.91      1.79 o 
   7   7   9       86.06       73.35      5.75 o 
   8   7   9      131.44      126.91     33.73 o 
   9   7   9       69.60       82.03      7.56 o 
   0   8   9       84.64       96.37      9.53 o 
   1   8   9      200.46      194.80      8.90 o 
   2   8   9       89.92       76.27      3.64 o 
   3   8   9       92.12       88.86      3.58 o 
   4   8   9      147.11      157.04      6.29 o 
   5   8   9       16.90       21.30      2.04 o 
   6   8   9       16.42       16.27      1.88 o 
   7   8   9        7.66        4.98      1.65 o 
   8   8   9       30.16       28.56      8.07 o 
   0   9   9      226.23      203.02     14.77 o 
   1   9   9      104.18       98.85      5.57 o 
   2   9   9       53.53       48.82      2.97 o 
   3   9   9        8.35        5.87      1.19 o 
   4   9   9       13.32       11.29      1.57 o 
   5   9   9       27.63       26.23      2.33 o 
   6   9   9       38.44       37.85      4.40 o 
   7   9   9        4.71        2.73      1.59 o 
   8   9   9       50.32       55.73      4.58 o 
   0  10   9      154.59      142.37      8.67 o 
   1  10   9       31.64       22.25      3.41 o 
   2  10   9        2.24        3.56      1.25 o 
   3  10   9        7.59        6.71      1.33 o 
   4  10   9       45.13       44.62      2.92 o 
   5  10   9       11.02       13.56      1.89 o 
   6  10   9        7.48       10.73      1.75 o 
   7  10   9       80.42       86.26     12.91 o 
   8  10   9       35.80       71.11     14.92 o 
   0  11   9       19.71       12.80      6.65 o 
   1  11   9        2.01        0.86      2.06 o 
   2  11   9       15.57       14.14      3.13 o 
   3  11   9       27.45       24.33      2.46 o 
   4  11   9        8.95        5.66      1.97 o 
   5  11   9       10.12        9.22      1.69 o 
   6  11   9        7.52        7.43      1.76 o 
   7  11   9       13.97       17.83      3.02 o 
   0  12   9       25.45       22.17      5.87 o 
   1  12   9       54.53       59.90      6.39 o 
   2  12   9       30.80       26.03      4.46 o 
   3  12   9       45.85       57.76      4.37 o 
   4  12   9        0.67       -1.38      1.34 o 
   5  12   9      137.38      179.32     13.37 o 
   0  13   9       33.30       32.93      7.36 o 
   1  13   9        0.83        5.20      2.92 o 
   2  13   9       13.49       12.47      3.87 o 
   3  13   9        8.63        7.23      4.70 o 
   4  13   9       19.01       12.44      8.14 o 
   0   0  10       96.14      112.52     11.19 o 
   1   0  10        5.77        5.57      1.92 o 
   2   0  10      170.62      169.58     14.12 o 
   3   0  10        0.04        1.99      1.51 o 
   4   0  10      184.92      169.92     13.16 o 
   5   0  10       77.92       60.90      5.56 o 
   6   0  10       39.02       31.22      4.11 o 
   7   0  10       67.26       53.50     15.13 o 
   8   0  10      139.25      138.26      9.27 o 
   9   0  10        7.76        8.69      3.45 o 
  10   0  10        1.60        3.12      3.04 o 
  11   0  10        6.92        2.14      3.55 o 
   0   1  10        0.95       -0.90      1.51 o 
   1   1  10      161.72      161.45      7.14 o 
   2   1  10      173.61      183.28      7.81 o 
   3   1  10      148.33      144.42      7.38 o 
   4   1  10      332.43      346.56     10.06 o 
   5   1  10       56.01       53.61      3.72 o 
   6   1  10      121.75      117.26      5.68 o 
   7   1  10      159.99      147.60      6.74 o 
   8   1  10       54.55       51.41      5.02 o 
   9   1  10       22.70       16.02      3.19 o 
  10   1  10       14.21       17.13      3.73 o 
  11   1  10       10.98       18.41      4.86 o 
   0   2  10      367.06      367.42     19.34 o 
   1   2  10       67.19       62.93      4.17 o 
   2   2  10       86.73       87.20      7.35 o 
   3   2  10      381.01      348.27     25.39 o 
   4   2  10      222.10      219.00      7.07 o 
   5   2  10      122.97      128.73      6.06 o 
   6   2  10        0.43        1.09      1.30 o 
   7   2  10       10.84        9.17      1.96 o 
   8   2  10       94.62       77.01      4.67 o 
   9   2  10      132.98      119.40      7.08 o 
  10   2  10        1.67        2.28      1.74 o 
   0   3  10     1109.79     1221.44     40.98 o 
   1   3  10       27.31       23.70      2.79 o 
   2   3  10       44.86       39.84      3.45 o 
   3   3  10      480.30      448.99     14.24 o 
   4   3  10      137.71      122.07      5.92 o 
   5   3  10      216.18      209.02     10.30 o 
   6   3  10       73.34       61.79      4.19 o 
   7   3  10       52.91       43.61      5.23 o 
   8   3  10       29.40       28.32      3.79 o 
   9   3  10       33.79       36.77      5.33 o 
  10   3  10        7.47        8.43      2.36 o 
   0   4  10       21.56       16.85      1.55 o 
   1   4  10      423.48      445.81     13.41 o 
   2   4  10       77.95       74.44      3.49 o 
   3   4  10      359.99      390.12     10.00 o 
   4   4  10       20.08       20.14      1.71 o 
   5   4  10      943.71      961.26     37.34 o 
   6   4  10       16.00       14.02      2.33 o 
   7   4  10       17.60       16.55      2.26 o 
   8   4  10      134.66      124.08     11.22 o 
   9   4  10       11.55        5.66      3.27 o 
  10   4  10       33.89       27.59      6.20 o 
   0   5  10      272.35      154.05     16.53 o 
   1   5  10      292.73      296.58     11.66 o 
   2   5  10      154.32      155.31      8.89 o 
   3   5  10      207.73      214.14     10.78 o 
   4   5  10     1222.51     1208.00     99.22 o 
   5   5  10      136.47      126.28      6.40 o 
   6   5  10        4.65        7.65      1.62 o 
   7   5  10        3.96        3.06      1.42 o 
   8   5  10       88.70       83.28      7.87 o 
   9   5  10        2.05        1.32      1.76 o 
   0   6  10       28.91       23.49      4.67 o 
   1   6  10      167.08      168.31      6.29 o 
   2   6  10      334.13      346.01     11.19 o 
   3   6  10       90.04       94.57      4.86 o 
   4   6  10      527.35      543.92     16.22 o 
   5   6  10      115.20       92.85      7.08 o 
   6   6  10       24.25       21.39      2.43 o 
   7   6  10       14.08       15.60      2.21 o 
   8   6  10       97.58       90.10      7.68 o 
   9   6  10       51.66       63.79      5.52 o 
   0   7  10      135.07       95.67      9.19 o 
   1   7  10       32.37       29.21      2.28 o 
   2   7  10      125.98      118.36      4.67 o 
   3   7  10       75.16       69.40      3.48 o 
   4   7  10       36.18       31.68      2.24 o 
   5   7  10      133.58      127.42      8.39 o 
   6   7  10      106.34       94.33     10.03 o 
   7   7  10       48.85       55.72      3.99 o 
   8   7  10       24.85       25.40      2.96 o 
   0   8  10       79.40       60.25      7.84 o 
   1   8  10        7.76        5.70      2.40 o 
   2   8  10       59.95       51.78      3.01 o 
   3   8  10      141.38      127.14      6.32 o 
   4   8  10       11.30        9.72      1.46 o 
   5   8  10       33.16       32.22      2.44 o 
   6   8  10       27.85       24.98      2.79 o 
   7   8  10        7.73       14.18      2.42 o 
   8   8  10        3.51        2.02      1.93 o 
   0   9  10        4.67       10.23      4.01 o 
   1   9  10       62.08       57.44      4.53 o 
   2   9  10        6.11        4.45      1.57 o 
   3   9  10        9.12        8.07      1.52 o 
   4   9  10       67.60       57.43      3.68 o 
   5   9  10       30.89       23.86      2.33 o 
   6   9  10       62.26       63.64      5.48 o 
   7   9  10       84.60      109.40      5.93 o 
   8   9  10       19.14       28.50     10.16 o 
   0  10  10       13.94        3.03      3.46 o 
   1  10  10       34.93       30.65      3.51 o 
   2  10  10       26.41       17.87      2.94 o 
   3  10  10        1.90        2.42      1.29 o 
   4  10  10      118.27      127.34      6.52 o 
   5  10  10       13.15       12.99      2.23 o 
   6  10  10        6.52        8.79      1.79 o 
   7  10  10       30.33       34.43      3.58 o 
   0  11  10       71.30       32.25     10.66 o 
   1  11  10        6.79        2.58      3.01 o 
   2  11  10        3.32        5.56      2.09 o 
   3  11  10       38.04       40.96      4.22 o 
   4  11  10        7.42       12.61      2.55 o 
   5  11  10       45.61       53.22      4.94 o 
   6  11  10       50.37       57.00      5.15 o 
   0  12  10       53.97       52.27      9.12 o 
   1  12  10        8.44        9.40      3.47 o 
   2  12  10       10.98       17.23      4.08 o 
   3  12  10       19.12       26.08      5.50 o 
   4  12  10       23.58       25.94      3.76 o 
   5  12  10        2.75        7.60      1.99 o 
   0  13  10        7.31       17.19      9.40 o 
   1  13  10       49.93       66.96     10.23 o 
   2  13  10        8.40       15.45      5.67 o 
   3  13  10       18.58       17.84      6.00 o 
   1   0  11       10.82       10.42      2.64 o 
   2   0  11       98.82       96.80      7.20 o 
   3   0  11      179.23      170.42     10.52 o 
   4   0  11        0.68        1.30      2.61 o 
   5   0  11       16.52       16.73      3.18 o 
   6   0  11        5.09        6.73      2.39 o 
   7   0  11      430.31      404.87     20.69 o 
   8   0  11      190.06      184.34     11.49 o 
   9   0  11        5.74        0.15      3.19 o 
  10   0  11       11.61       15.92      4.67 o 
   0   1  11      236.53      268.17     21.06 o 
   1   1  11      234.24      186.32     19.89 o 
   2   1  11      115.60      114.98      5.80 o 
   3   1  11       21.08       13.15      2.41 o 
   4   1  11      180.89      203.07      8.34 o 
   5   1  11       30.84       24.91      5.12 o 
   6   1  11       18.03       17.07      2.69 o 
   7   1  11       76.06       72.00      4.63 o 
   8   1  11       47.88       47.06      3.94 o 
   9   1  11      126.35      121.77      8.03 o 
  10   1  11       57.08       48.37      7.71 o 
   0   2  11      152.67      134.65      9.39 o 
   1   2  11       99.23       99.64      6.53 o 
   2   2  11        7.27        6.82      1.71 o 
   3   2  11      360.71      341.50     13.08 o 
   4   2  11      378.73      332.60     25.53 o 
   5   2  11       26.97       27.67      2.89 o 
   6   2  11       40.96       29.25      3.02 o 
   7   2  11       16.83       14.84      2.40 o 
   8   2  11       20.86       19.54      2.66 o 
   9   2  11      110.63      106.36      6.73 o 
  10   2  11        1.75        1.80      3.45 o 
   0   3  11      263.27      269.20     15.61 o 
   1   3  11      506.43      509.99     18.46 o 
   2   3  11       29.63       24.75      2.90 o 
   3   3  11      204.60      187.74      7.33 o 
   4   3  11       43.93       40.34      3.06 o 
   5   3  11        8.10        6.83      1.71 o 
   6   3  11       94.99       80.23      4.85 o 
   7   3  11       68.88       57.33      5.01 o 
   8   3  11        7.41        2.97      1.49 o 
   9   3  11       36.60       29.80      3.68 o 
  10   3  11       17.01       17.52      5.41 o 
   0   4  11      106.94      112.96     11.72 o 
   1   4  11      501.47      525.50     15.65 o 
   2   4  11      443.29      470.15     14.25 o 
   3   4  11       40.96       43.79      2.42 o 
   4   4  11      225.94      233.21     10.58 o 
   5   4  11      225.82      236.10      9.01 o 
   6   4  11      106.59      111.29      5.53 o 
   7   4  11       50.06       39.31      3.27 o 
   8   4  11       65.66       63.40      5.40 o 
   9   4  11       36.22       37.18      4.47 o 
   0   5  11     3062.83     3506.67    173.60 o 
   1   5  11     1026.89     1089.59     30.30 o 
   2   5  11       33.80       30.61      3.09 o 
   3   5  11       30.66       36.05      3.81 o 
   4   5  11      331.18      375.87     13.34 o 
   5   5  11       81.90       71.61      5.71 o 
   6   5  11      165.15      166.97      7.14 o 
   7   5  11       47.49       48.49      3.77 o 
   8   5  11      102.89      122.17      7.41 o 
   9   5  11       12.24       14.64      2.93 o 
   0   6  11      966.47     1029.32     69.09 o 
   1   6  11      360.12      338.53     50.35 o 
   2   6  11      119.26      119.51      7.12 o 
   3   6  11       85.42       74.89      3.57 o 
   4   6  11      196.98      205.13      7.53 o 
   5   6  11       48.09       39.92      3.51 o 
   6   6  11       70.11       70.45      4.32 o 
   7   6  11      146.27      149.49     10.26 o 
   8   6  11       40.96       40.32      5.62 o 
   0   7  11        0.22       -0.63      2.18 o 
   1   7  11       66.02       58.33      5.74 o 
   2   7  11      108.21      107.03      4.44 o 
   3   7  11      212.94      231.87      8.21 o 
   4   7  11      264.50      254.27     16.46 o 
   5   7  11       28.74       29.54      2.79 o 
   6   7  11       24.22       28.25      2.87 o 
   7   7  11        8.55       10.00      2.11 o 
   8   7  11      102.78      110.72     13.59 o 
   0   8  11     1294.86     1469.24     69.82 o 
   1   8  11      147.56      153.40     10.07 o 
   2   8  11       34.59       28.83      3.36 o 
   3   8  11      109.93      101.98      6.55 o 
   4   8  11        6.95        7.61      1.59 o 
   5   8  11        5.31        3.98      2.56 o 
   6   8  11        0.99        1.48      2.17 o 
   7   8  11       29.15       25.04      2.90 o 
   8   8  11       21.52       35.56      8.05 o 
   0   9  11      117.09       91.64     10.24 o 
   1   9  11       68.18       70.70      5.12 o 
   2   9  11        2.89        3.65      1.71 o 
   3   9  11       20.30       17.00      1.99 o 
   4   9  11       43.72       47.37      3.61 o 
   5   9  11       18.92       16.11      2.36 o 
   6   9  11       51.77       50.24      4.02 o 
   7   9  11       14.34       13.49      3.57 o 
   0  10  11       78.98       86.89     10.65 o 
   1  10  11        4.91        5.47      1.92 o 
   2  10  11       63.48       67.10      7.72 o 
   3  10  11       80.10       98.11      6.17 o 
   4  10  11        6.83       12.20      2.13 o 
   5  10  11        4.39        2.24      2.34 o 
   6  10  11       10.38       16.15      4.21 o 
   0  11  11       10.08        9.37      4.49 o 
   1  11  11       11.71       19.32      3.15 o 
   2  11  11        4.30        4.76      2.33 o 
   3  11  11        1.55        2.27      2.17 o 
   4  11  11       29.91       31.58      4.52 o 
   5  11  11        9.25        7.69      2.33 o 
   0  12  11        0.08        4.15      4.23 o 
   1  12  11       31.52       35.93      5.59 o 
   2  12  11       10.54       16.49      4.33 o 
   3  12  11       12.30       23.44      9.15 o 
   4  12  11        1.45        8.90      6.86 o 
   0   0  12       42.81       36.05      6.71 o 
   1   0  12       24.20       22.23      3.81 o 
   2   0  12       69.58       77.27      6.60 o 
   3   0  12       30.58       31.27      6.92 o 
   4   0  12      122.71      134.98      8.96 o 
   5   0  12       16.47       13.51      3.04 o 
   6   0  12      166.40      160.44     10.39 o 
   7   0  12       85.16       80.68     10.09 o 
   8   0  12       11.39        9.91      3.15 o 
   9   0  12       64.80       50.84      7.64 o 
  10   0  12       11.42        9.43      4.40 o 
   0   1  12       30.52       31.09      4.51 o 
   1   1  12      250.10      278.48     11.22 o 
   2   1  12        4.41        3.17      1.45 o 
   3   1  12      160.19      166.90      7.66 o 
   4   1  12       46.54       32.89      3.17 o 
   5   1  12       29.61       22.25      3.03 o 
   6   1  12       98.69       78.35      4.96 o 
   7   1  12       12.06       11.18      2.25 o 
   8   1  12       29.89       27.98      3.28 o 
   9   1  12        4.06        5.76      2.23 o 
  10   1  12       22.43       18.39      5.56 o 
   0   2  12      283.55      253.68     19.28 o 
   1   2  12      327.84      344.41     15.75 o 
   2   2  12       81.03       73.43      5.25 o 
   3   2  12       35.53       34.70      3.39 o 
   4   2  12        3.89        5.78      1.84 o 
   5   2  12       16.80       10.88      2.26 o 
   6   2  12        4.35        5.17      1.75 o 
   7   2  12        1.17        1.39      1.44 o 
   8   2  12        6.79        7.27      2.56 o 
   9   2  12       30.62       25.36      3.19 o 
   0   3  12      247.26      244.63     14.82 o 
   1   3  12       26.15       23.03      2.92 o 
   2   3  12      172.72      173.18      8.17 o 
   3   3  12      257.34      271.86     12.18 o 
   4   3  12       58.79       44.15      3.72 o 
   5   3  12      255.30      239.47      9.87 o 
   6   3  12       74.38       61.56      6.61 o 
   7   3  12       53.89       50.46      6.69 o 
   8   3  12       36.96       38.17      3.41 o 
   9   3  12        2.66        0.46      1.91 o 
   0   4  12       40.71       49.34      6.17 o 
   1   4  12      118.64      109.23      8.86 o 
   2   4  12      388.61      400.56     16.76 o 
   3   4  12      180.23      199.88      6.63 o 
   4   4  12      234.79      216.37      8.44 o 
   5   4  12      102.49      101.80      7.66 o 
   6   4  12      119.92      103.74      6.92 o 
   7   4  12       33.61       35.97      3.93 o 
   8   4  12       62.51       57.09      4.16 o 
   9   4  12        7.41        9.32      2.34 o 
   0   5  12      294.71      282.85     17.30 o 
   1   5  12      234.12      191.63     39.43 o 
   2   5  12       30.38       28.04      2.26 o 
   3   5  12       58.04       55.10      3.03 o 
   4   5  12       95.04       97.03      5.00 o 
   5   5  12      254.02      243.16     22.42 o 
   6   5  12       19.45       16.50      2.33 o 
   7   5  12       53.65       55.59      4.98 o 
   8   5  12        3.62        1.24      1.84 o 
   9   5  12       50.67       65.96     12.75 o 
   0   6  12        6.20        6.06      3.14 o 
   1   6  12      370.21      401.35     16.30 o 
   2   6  12      355.91      383.96     19.78 o 
   3   6  12      192.94      211.78      7.13 o 
   4   6  12       59.45       54.28      5.97 o 
   5   6  12       40.11       30.60      2.85 o 
   6   6  12        9.37       14.23      2.25 o 
   7   6  12       80.90       89.72      5.29 o 
   8   6  12        4.44        6.06      1.89 o 
   9   6  12        8.08        8.24      7.64 o 
   0   7  12      286.42      341.79     48.28 o 
   1   7  12       94.26       99.45      7.04 o 
   2   7  12       91.10       87.25      9.07 o 
   3   7  12        9.65        8.51      1.49 o 
   4   7  12       74.68       68.92      4.95 o 
   5   7  12       24.95       23.10      3.88 o 
   6   7  12        3.11        2.46      1.41 o 
   7   7  12       35.83       32.92      3.49 o 
   8   7  12       15.14       15.51      5.72 o 
   0   8  12      149.43      160.63     13.24 o 
   1   8  12       11.51       12.03      3.04 o 
   2   8  12       56.96       54.38      4.50 o 
   3   8  12      118.43      128.74      8.91 o 
   4   8  12       14.88       17.42      2.30 o 
   5   8  12       38.90       42.14      3.58 o 
   6   8  12        0.84        0.27      1.58 o 
   7   8  12       43.78       44.95      3.86 o 
   0   9  12        0.00        0.31      3.14 o 
   1   9  12        4.92        1.58      1.76 o 
   2   9  12        4.25        5.50      2.03 o 
   3   9  12       48.39       52.11      4.68 o 
   4   9  12        3.86        4.43      1.54 o 
   5   9  12       60.71       55.93      4.10 o 
   6   9  12       38.66       37.49      4.88 o 
   7   9  12       36.24       48.80     14.02 o 
   0  10  12        3.52       13.46      5.10 o 
   1  10  12       11.83        8.35      2.36 o 
   2  10  12        8.10        5.40      2.23 o 
   3  10  12       44.14       48.66      4.74 o 
   4  10  12        4.00        6.63      3.10 o 
   5  10  12        0.58       -0.92      1.52 o 
   6  10  12       61.14       95.55      8.07 o 
   0  11  12       18.69       16.68      5.56 o 
   1  11  12       44.09       59.66      6.93 o 
   2  11  12        7.39        9.06      2.55 o 
   3  11  12        1.77        1.91      2.42 o 
   4  11  12        4.35        3.09      3.59 o 
   0  12  12        0.75        0.95      7.02 o 
   1  12  12        5.94        5.60      5.77 o 
   2  12  12        1.53       -0.01      4.15 o 
   3  12  12       20.81       31.47     10.52 o 
   1   0  13      149.26      145.05     11.52 o 
   2   0  13      112.02      121.87      8.86 o 
   3   0  13       32.76       19.99      3.82 o 
   4   0  13        0.72        1.49      1.87 o 
   5   0  13       12.33        6.19      3.53 o 
   6   0  13      195.86      199.74     12.51 o 
   7   0  13        1.83        3.09      2.56 o 
   8   0  13      350.83      368.45     20.79 o 
   9   0  13        0.22       -0.08      2.85 o 
   0   1  13        1.43        3.09      2.21 o 
   1   1  13      455.46      482.84     17.74 o 
   2   1  13       40.82       33.22      3.42 o 
   3   1  13       32.18       31.65      3.30 o 
   4   1  13       39.92       33.65      3.29 o 
   5   1  13       83.84       75.44      4.95 o 
   6   1  13       39.59       37.93      3.71 o 
   7   1  13       42.02       41.01      3.87 o 
   8   1  13        0.97        0.19      1.70 o 
   9   1  13      154.74      161.76      9.46 o 
   0   2  13       51.90       44.96      5.77 o 
   1   2  13       62.51       41.23      3.92 o 
   2   2  13      312.01      315.96     12.79 o 
   3   2  13       24.70       21.28      4.01 o 
   4   2  13       43.17       38.46      3.64 o 
   5   2  13       70.51       75.43      5.23 o 
   6   2  13       47.92       38.82      3.77 o 
   7   2  13       13.79       11.89      2.87 o 
   8   2  13        3.52        8.13      2.73 o 
   9   2  13       29.04       17.75      3.73 o 
   0   3  13     1159.76     1105.24    121.37 o 
   1   3  13      183.63      144.60     37.27 o 
   2   3  13       29.70       25.35      3.28 o 
   3   3  13      110.78      111.30      5.56 o 
   4   3  13       13.22       18.05      2.67 o 
   5   3  13      130.17      122.28     11.55 o 
   6   3  13       49.45       44.70      5.05 o 
   7   3  13       39.71       37.80      3.35 o 
   8   3  13       37.01       35.00      3.34 o 
   9   3  13       14.51       23.35      5.05 o 
   0   4  13      281.71      280.97     17.14 o 
   1   4  13       98.03       93.50      6.22 o 
   2   4  13      111.49      112.54      6.42 o 
   3   4  13      100.98      102.34      4.87 o 
   4   4  13        7.34        6.24      1.56 o 
   5   4  13      126.39      119.16      5.82 o 
   6   4  13       57.23       58.50      4.09 o 
   7   4  13       47.40       49.04      3.84 o 
   8   4  13       39.52       37.31      3.56 o 
   9   4  13      116.14      116.91     16.79 o 
   0   5  13      829.02      943.90     46.22 o 
   1   5  13       48.17       36.71      4.14 o 
   2   5  13      111.35      117.19      7.21 o 
   3   5  13      111.81      110.81      4.93 o 
   4   5  13        5.26        3.00      1.63 o 
   5   5  13      103.79      109.44      5.56 o 
   6   5  13        1.93        1.26      1.44 o 
   7   5  13       49.89       58.62      6.29 o 
   8   5  13       12.08       10.11      3.56 o 
   0   6  13        3.13        1.44      2.38 o 
   1   6  13      154.97      156.62      8.69 o 
   2   6  13       96.75       90.60     10.77 o 
   3   6  13        0.57        0.90      1.00 o 
   4   6  13      118.73       97.66     17.29 o 
   5   6  13        0.71        0.69      1.26 o 
   6   6  13        0.33       -0.74      1.28 o 
   7   6  13       23.76       25.40      3.02 o 
   8   6  13        8.97        8.67      5.17 o 
   0   7  13      161.47      188.45     14.12 o 
   1   7  13      154.43      163.92      9.35 o 
   2   7  13        7.24        4.92      1.84 o 
   3   7  13        9.53        7.46      2.08 o 
   4   7  13       23.90       23.13      2.56 o 
   5   7  13        3.54        3.36      1.48 o 
   6   7  13        8.01        8.88      2.76 o 
   7   7  13       15.59       12.76      2.90 o 
   0   8  13        0.03        0.15      3.11 o 
   1   8  13       83.85       90.74      7.26 o 
   2   8  13      167.47      171.92     12.11 o 
   3   8  13       47.29       45.82      4.92 o 
   4   8  13       20.02       20.19      4.56 o 
   5   8  13        4.12        4.34      1.67 o 
   6   8  13       10.91       14.11      2.56 o 
   7   8  13       51.10       60.72      5.75 o 
   0   9  13        8.03        2.02      3.57 o 
   1   9  13        1.32       -0.27      3.06 o 
   2   9  13       62.33       66.49      5.37 o 
   3   9  13        6.84        1.94      2.25 o 
   4   9  13       39.06       48.88      6.99 o 
   5   9  13       63.56       75.93      4.91 o 
   6   9  13       15.45       18.28      3.83 o 
   0  10  13        0.35        3.14      4.15 o 
   1  10  13       60.84       65.49      5.45 o 
   2  10  13       37.99       41.60      4.50 o 
   3  10  13        4.04        7.52      2.73 o 
   4  10  13       64.14       66.13     10.57 o 
   0  11  13        0.02        0.36      4.65 o 
   1  11  13        5.40        8.60      2.73 o 
   2  11  13        7.83       12.74      3.33 o 
   3  11  13       30.36       38.66      6.30 o 
   0   0  14      232.22      200.45     18.11 o 
   1   0  14        0.21       -1.54      1.80 o 
   2   0  14      123.19      123.51      9.22 o 
   3   0  14       11.61        8.71      3.65 o 
   4   0  14        6.92        5.66      2.64 o 
   5   0  14      357.16      377.72     20.16 o 
   6   0  14        0.00        0.64      2.19 o 
   7   0  14        0.01        0.04      2.19 o 
   8   0  14       20.07       16.32      4.04 o 
   9   0  14       33.55       42.57      6.22 o 
   0   1  14       29.88       27.03      4.73 o 
   1   1  14      256.48      194.78     40.97 o 
   2   1  14       17.45       13.75      2.61 o 
   3   1  14        6.33        5.87      1.86 o 
   4   1  14      184.47      223.07      9.47 o 
   5   1  14       67.94       62.18      5.13 o 
   6   1  14       91.77       68.34      4.95 o 
   7   1  14        2.78        3.76      1.99 o 
   8   1  14       17.89       21.37      3.18 o 
   9   1  14        8.63       15.49      3.68 o 
   0   2  14      187.16      194.88     17.93 o 
   1   2  14       11.32        9.04      3.93 o 
   2   2  14      198.01      183.54      8.74 o 
   3   2  14      153.54      149.66     10.76 o 
   4   2  14       80.94       74.09      7.19 o 
   5   2  14      106.52      105.18      6.09 o 
   6   2  14       88.95       99.64      5.96 o 
   7   2  14       34.86       37.31      7.67 o 
   8   2  14       13.79       12.46      3.29 o 
   9   2  14       52.12       37.65      9.42 o 
   0   3  14      155.92      144.50     10.87 o 
   1   3  14      181.05      189.02     10.40 o 
   2   3  14       57.29       57.18      6.99 o 
   3   3  14      258.24      212.35     28.83 o 
   4   3  14      489.30      537.88     21.28 o 
   5   3  14       89.82       91.44      7.15 o 
   6   3  14        4.71        3.70      2.39 o 
   7   3  14       38.48       37.40      3.52 o 
   8   3  14       18.45       19.85      2.81 o 
   0   4  14      661.45      750.35     37.89 o 
   1   4  14       52.73       57.73      5.06 o 
   2   4  14       22.84       17.68      4.13 o 
   3   4  14       69.40       80.65      4.16 o 
   4   4  14      199.56      211.82      9.32 o 
   5   4  14      181.27      191.58      8.13 o 
   6   4  14        1.21        1.42      1.42 o 
   7   4  14       38.21       39.02      3.54 o 
   8   4  14       20.91       19.57      2.99 o 
   0   5  14      295.45      314.01     19.42 o 
   1   5  14       21.73       25.38      3.71 o 
   2   5  14       12.45        8.73      2.56 o 
   3   5  14       43.89       38.31      4.32 o 
   4   5  14       59.80       51.16      3.67 o 
   5   5  14       39.29       35.41      3.25 o 
   6   5  14       48.87       47.07      3.83 o 
   7   5  14       49.48       64.93      5.13 o 
   8   5  14       33.57       31.41      7.55 o 
   0   6  14      194.18      191.33     21.05 o 
   1   6  14      186.65      210.07     10.65 o 
   2   6  14       11.84       10.55      2.85 o 
   3   6  14       17.00       16.25      3.01 o 
   4   6  14       73.69       77.23      4.61 o 
   5   6  14       13.10       14.35      2.34 o 
   6   6  14        2.73        2.46      1.60 o 
   7   6  14       22.03       25.40      3.62 o 
   0   7  14      557.15      658.40     51.79 o 
   1   7  14       24.97       26.12      4.05 o 
   2   7  14        7.63        6.95      2.02 o 
   3   7  14       25.34       23.46      3.70 o 
   4   7  14       58.68       57.73      6.30 o 
   5   7  14      120.30      120.14      6.35 o 
   6   7  14       44.18       40.04      6.25 o 
   7   7  14       12.08        8.71      3.15 o 
   0   8  14      134.26      150.57     13.57 o 
   1   8  14       50.30       48.41      5.62 o 
   2   8  14       71.01       74.40      5.55 o 
   3   8  14       11.72       13.83      3.07 o 
   4   8  14       51.26       62.15      6.71 o 
   5   8  14       42.31       49.06      4.87 o 
   6   8  14        3.27        3.02      2.43 o 
   0   9  14       13.39       11.40      4.65 o 
   1   9  14       52.43       60.64      5.31 o 
   2   9  14        6.09        6.10      2.58 o 
   3   9  14       29.16       27.78      5.99 o 
   4   9  14        0.11        1.93      5.18 o 
   0  10  14        3.13        9.35      5.14 o 
   1  10  14       12.53        8.80      2.64 o 
   2  10  14       16.93       23.07      3.74 o 
   3  10  14        6.73        2.65      4.07 o 
   0  11  14        2.42        3.96      5.44 o 
   1  11  14       31.88       43.22      6.57 o 
   2  11  14        3.35        1.83      3.34 o 
   1   0  15       61.85       64.33      7.70 o 
   2   0  15      143.31      132.71      9.94 o 
   3   0  15       39.49       41.78      8.65 o 
   4   0  15        9.42       17.34      4.25 o 
   5   0  15       61.20       58.32     17.20 o 
   6   0  15       22.65       22.91      4.71 o 
   7   0  15       29.59       38.71      5.80 o 
   8   0  15        0.08        0.29      3.69 o 
   0   1  15      146.64      155.84     11.10 o 
   1   1  15      190.45      182.38      8.72 o 
   2   1  15      228.48      209.72      9.58 o 
   3   1  15       38.68       32.06      5.59 o 
   4   1  15       87.63       83.71      5.50 o 
   5   1  15       45.34       34.48      3.77 o 
   6   1  15       15.35       14.81      2.83 o 
   7   1  15       49.05       52.08      4.84 o 
   8   1  15       86.69      105.19      9.13 o 
   0   2  15       61.15       62.60      7.25 o 
   1   2  15      260.82      284.93     14.15 o 
   2   2  15       89.27       83.70     10.79 o 
   3   2  15       31.38       26.34      4.07 o 
   4   2  15       81.87       86.30      5.65 o 
   5   2  15       57.68       63.44      4.96 o 
   6   2  15        0.48       -0.17      2.02 o 
   7   2  15       72.53       75.39      6.69 o 
   8   2  15       51.75       55.42      6.14 o 
   0   3  15       10.90       10.45      3.55 o 
   1   3  15       36.91       37.47      4.14 o 
   2   3  15       75.90       79.44      5.84 o 
   3   3  15       11.66       17.48      6.15 o 
   4   3  15      400.26      461.78     20.24 o 
   5   3  15       41.68       29.81      7.58 o 
   6   3  15       11.43       14.57      3.41 o 
   7   3  15       80.07       96.35      5.55 o 
   8   3  15       27.89       35.34      7.15 o 
   0   4  15       50.02       33.78     10.67 o 
   1   4  15      221.73      244.83     11.48 o 
   2   4  15       35.52       31.05      4.03 o 
   3   4  15        0.30        1.66      1.86 o 
   4   4  15      192.73      234.02      9.43 o 
   5   4  15       24.07       23.77      2.85 o 
   6   4  15       26.62       21.31      2.74 o 
   7   4  15       26.48       28.74      3.24 o 
   0   5  15       68.80       80.05      8.94 o 
   1   5  15      271.28      318.25     14.07 o 
   2   5  15       27.87       24.40      3.80 o 
   3   5  15       33.34       21.83      3.39 o 
   4   5  15       33.09       33.54      5.04 o 
   5   5  15        1.07       -0.81      1.64 o 
   6   5  15       11.68       15.22      2.51 o 
   7   5  15       10.74        7.50      3.71 o 
   0   6  15      398.25      451.55     26.34 o 
   1   6  15       43.01       38.24      4.78 o 
   2   6  15       28.67       34.31      4.50 o 
   3   6  15       34.36       37.68      4.42 o 
   4   6  15       29.05       31.75      4.82 o 
   5   6  15       19.59       21.72      2.75 o 
   6   6  15       47.85       50.60      8.29 o 
   0   7  15       40.62       31.65      6.34 o 
   1   7  15        3.93        6.78      2.56 o 
   2   7  15       82.41       85.12      5.85 o 
   3   7  15       15.96       16.15      3.40 o 
   4   7  15        7.77       11.46      3.40 o 
   5   7  15        0.42       -0.74      3.60 o 
   6   7  15       57.29       45.93      5.33 o 
   0   8  15       77.03       62.92      9.35 o 
   1   8  15       12.82       11.60      4.66 o 
   2   8  15       65.86       76.48      5.77 o 
   3   8  15       32.80       38.66      4.79 o 
   4   8  15       30.03       32.74      5.23 o 
   0   9  15        4.21       12.77      4.72 o 
   1   9  15       19.86       30.93      4.01 o 
   2   9  15        8.35       14.93      3.16 o 
   3   9  15       11.89       14.59      4.21 o 
   0  10  15        0.23       -1.11      6.94 o 
   1  10  15       22.10       33.09      5.26 o 
   2  10  15       62.73       75.11      7.53 o 
   0   0  16      351.67      347.92     28.47 o 
   1   0  16       16.74       12.20      4.38 o 
   2   0  16       27.53       21.00      9.66 o 
   3   0  16      144.35      158.01     17.07 o 
   4   0  16       18.13       18.77      4.25 o 
   5   0  16      112.17       90.99     13.50 o 
   6   0  16      119.16      131.91     10.49 o 
   7   0  16        0.35       -0.25      4.16 o 
   0   1  16      281.32      266.74     16.47 o 
   1   1  16       30.58       26.33      3.40 o 
   2   1  16        0.70        2.01      2.28 o 
   3   1  16       16.42       24.36      5.02 o 
   4   1  16        3.50        1.09      1.72 o 
   5   1  16        4.57        4.31      2.17 o 
   6   1  16       16.97       15.72      3.05 o 
   7   1  16       53.18       56.77      6.17 o 
   0   2  16        9.59       12.93      3.96 o 
   1   2  16       19.85       16.63      3.05 o 
   2   2  16      126.31      133.15      8.62 o 
   3   2  16       61.33       37.42     26.24 o 
   4   2  16       50.64       50.66      4.61 o 
   5   2  16       74.85       73.89      9.72 o 
   6   2  16      166.84      170.33     11.58 o 
   7   2  16        6.65        6.24      3.00 o 
   0   3  16       17.49       15.22      5.83 o 
   1   3  16       39.34       33.04      5.68 o 
   2   3  16       75.56       77.77      5.94 o 
   3   3  16       31.03       34.29      4.71 o 
   4   3  16       17.94       10.42      3.09 o 
   5   3  16       16.47        8.18      3.52 o 
   6   3  16      125.99      128.19      6.87 o 
   7   3  16       23.96       32.18      4.26 o 
   0   4  16       12.90       14.50      4.30 o 
   1   4  16       27.87       29.52      4.05 o 
   2   4  16       65.60       70.54      5.93 o 
   3   4  16       46.20       42.62      5.41 o 
   4   4  16        9.35        6.59      3.33 o 
   5   4  16       97.39       89.33      5.28 o 
   6   4  16       23.81       30.87      3.37 o 
   0   5  16       27.35       18.76     10.45 o 
   1   5  16       27.95       31.51      5.89 o 
   2   5  16       80.61       71.90      7.63 o 
   3   5  16       37.20       34.96      7.57 o 
   4   5  16       47.95       40.14      5.55 o 
   5   5  16        1.60       -0.70      2.60 o 
   6   5  16       79.21       98.42      7.92 o 
   0   6  16       27.47       18.41      4.73 o 
   1   6  16       18.31       17.93      3.54 o 
   2   6  16        7.67       10.03      3.00 o 
   3   6  16       17.51       19.24      3.86 o 
   4   6  16       86.02       95.25      8.39 o 
   5   6  16        5.00        5.18      4.71 o 
   6   6  16       10.86        7.18      2.89 o 
   0   7  16      150.52      155.99     14.23 o 
   1   7  16       15.26       13.40      3.57 o 
   2   7  16        6.76        6.64      2.38 o 
   3   7  16       36.91       44.18      5.75 o 
   4   7  16       28.61       23.00      5.22 o 
   0   8  16       60.08       72.17     10.77 o 
   1   8  16       24.43       24.91      4.41 o 
   2   8  16       93.80      113.48      7.27 o 
   0   9  16       90.46       87.94     16.18 o 
   1   9  16       20.06       16.23      3.71 o 
   2   9  16        8.94       19.67      9.31 o 
   1   0  17      210.07      198.19     22.22 o 
   2   0  17        4.63        4.17      2.84 o 
   3   0  17      134.35      128.92     16.30 o 
   4   0  17       18.78       16.87      4.55 o 
   5   0  17       22.55       19.45      8.34 o 
   6   0  17      128.43      136.98     11.14 o 
   0   1  17        4.90        3.84      2.85 o 
   1   1  17       26.07       26.26      3.67 o 
   2   1  17       12.31       14.47      2.77 o 
   3   1  17       54.80       69.82     13.52 o 
   4   1  17      189.04      198.96     12.33 o 
   5   1  17      109.60      105.58      8.32 o 
   6   1  17        3.50        2.10      2.62 o 
   0   2  17        3.05        2.87      2.65 o 
   1   2  17       51.80       54.60      5.84 o 
   2   2  17       16.77       21.12      3.34 o 
   3   2  17       75.63       90.53      9.69 o 
   4   2  17       46.38       58.11      5.04 o 
   5   2  17        6.47        4.78      2.76 o 
   6   2  17        6.82       -0.74      4.44 o 
   0   3  17        4.31        2.71      2.91 o 
   1   3  17       42.06       40.91      5.97 o 
   2   3  17       80.05       98.99      7.84 o 
   3   3  17       59.58       48.14     10.72 o 
   4   3  17       44.68       48.82      5.79 o 
   5   3  17       27.90       25.89      4.80 o 
   6   3  17       24.75       32.94      4.58 o 
   0   4  17      171.67      206.48     15.03 o 
   1   4  17      105.31      119.98      9.81 o 
   2   4  17       17.11       12.31      4.43 o 
   3   4  17       73.73       71.64      8.18 o 
   4   4  17       40.69       46.03      5.86 o 
   5   4  17        2.63        7.49      3.35 o 
   6   4  17       53.55       55.96      6.09 o 
   0   5  17        0.13       -0.05      2.96 o 
   1   5  17       34.30       34.70      4.58 o 
   2   5  17       16.85       23.81      4.14 o 
   3   5  17       36.11       38.21      5.51 o 
   4   5  17       62.47       71.19      7.35 o 
   0   6  17      105.25      119.95     12.07 o 
   1   6  17        3.33        3.83      2.65 o 
   2   6  17       12.14       14.01      4.03 o 
   3   6  17       92.87      106.59      8.94 o 
   0   7  17       52.14       71.27      9.95 o 
   1   7  17      211.47      245.28     12.83 o 
   2   7  17        9.34        6.81      6.77 o 
   0   8  17       15.91       27.62      9.99 o 
   1   8  17      142.91      181.17     15.69 o 
   2   8  17       30.01       36.34     10.73 o 
   0   0  18       94.15      117.14     15.00 o 
   1   0  18       44.02       50.48      6.97 o 
   2   0  18        0.93        0.27      2.78 o 
   3   0  18      228.91      273.62     25.65 o 
   4   0  18        0.05        2.80      3.07 o 
   5   0  18      105.66       37.08      8.34 o 
   0   1  18       42.40       52.93      7.26 o 
   1   1  18       24.75       26.90      3.86 o 
   2   1  18       63.39       71.64      5.88 o 
   3   1  18       13.74       12.40      4.23 o 
   4   1  18       42.69       48.26      4.89 o 
   5   1  18      115.11       82.77     26.67 o 
   0   2  18        0.33        1.91      2.90 o 
   1   2  18       61.28       62.12      5.48 o 
   2   2  18        6.81        6.14      2.77 o 
   3   2  18        5.56        4.23      2.79 o 
   4   2  18       94.73      119.79      8.95 o 
   5   2  18       55.32       37.56      8.61 o 
   0   3  18       25.13       21.03      5.20 o 
   1   3  18       20.78       16.11      3.21 o 
   2   3  18      131.00      163.48     13.23 o 
   3   3  18       19.15       11.12      6.03 o 
   4   3  18       77.59      102.69     13.06 o 
   0   4  18       13.88        8.35      5.58 o 
   1   4  18       14.03       17.29      3.72 o 
   2   4  18       20.41       24.42      5.45 o 
   3   4  18       70.50       90.52      8.09 o 
   0   5  18        2.82        4.25      3.95 o 
   1   5  18       23.70       22.16      5.32 o 
   2   5  18       18.96       32.65      5.57 o 
   0   6  18        9.51       12.95      5.15 o 
   1   6  18       11.81       10.38      4.93 o 
   2   6  18        0.27        9.29      6.15 o 
   0   7  18       75.29      102.98     17.03 o 
   1   0  19        1.59        3.50      3.31 o 
   2   0  19        0.26        1.65      4.73 o 
   4   0  19       90.78      123.88     14.75 o 
   0   1  19       13.60       12.76      4.53 o 
   1   1  19       56.29       64.94      5.87 o 
   2   1  19       14.77       20.87      9.62 o 
   3   1  19       36.42       39.68      9.00 o 
   4   1  19       26.72       39.85      8.92 o 
   0   2  19        2.19        1.41      3.16 o 
   1   2  19       28.35       30.83      4.19 o 
   2   2  19       70.64       85.30      9.74 o 
   0   3  19        1.22       -1.06      3.34 o 
   1   3  19       16.13       19.01      3.67 o 
   2   3  19       11.16       13.29      7.34 o 
   0   4  19       11.62       12.50      4.68 o 
   1   4  19       58.90       69.20     10.28 o 
   0   5  19       13.01       26.57      9.25 o 
   1   5  19       20.19       27.68      9.11 o 
   0   0  20       70.85       78.69     13.32 o 
   1   0  20        4.01        3.27      5.35 o 
   0   1  20       33.77       39.67      7.20 o 
   1   1  20       92.00      111.40     10.84 o 
                                                 
